# Supplementary material for: Efficacy of probiotics in patients with cognitive impairment: A systematic review and meta-analysis
Source: PLoS One. 2025 May 2;20(5):e0321567. doi: 10.1371/journal.pone.0321567 (PMC12047807; doi:10.1371/journal.pone.0321567)
Supplement: S3 Table — (DOCX) [file pone.0321567.s003.xlsx]

## Sheet: Sheet1
Scale
Number	Study	Scale	n_Exp	Mean_Exp	SD_Exp	n_Cont	Mean_Cont	SD_Cont
N0.1	Elmira Akbari 2016	1	26	1.9	8.41047	26	-0.47	5.97816
N0.2	He Xianyan 2022	1	40	6.45	2.09115	40	4.91	2.25542
N0.3	Wu Baifu 2020	1	54	10.09	6.04457	53	3.13	5.25634
N0.4	Wang Xiaodong 2015	1	14	5.03	3.09858	14	0.12	2.6126
N0.5	Wang Jing 2022	1	29	2.72	4.06287	30	0.94	3.08456
N0.6	Yuzhe Fei 2023	1	20	2.7	2.03175	20	0.3	1.32684
N0.7	Ma Li 2021	2	30	-14.1	3.72693	30	-10.1	3.87427
N0.8	Daisuke Asaoka 2022	2	55	-1.31	3.30968	60	-1.42	3.3121
N0.9	Xiao, Jinzhong 2020	3	39	17.6	12.4861	39	5.9	11.3508
N0.10	Y. Kobayashi 2019	3	59	5.27	16.5882	58	4.65	14.1783
	Scale：	1	MMSE
		2	ADAS-cog
		3	RBANS
Probiotics types
Number	Study	Probiotics	n_Exp	Mean_Exp	SD_Exp	n_Cont	Mean_Cont	SD_Cont
N0.1	Ma Li 2021	1	30	-14.1	3.72693	30	-10.1	3.87427
N0.2	Wu Baifu 2020	1	54	10.09	6.04457	53	3.13	5.25634
N0.3	He Xianyan 2022	1	40	-17.26	3.72328	40	-13.93	3.71945
N0.4	Xiao, Jinzhong 2020	1	39	17.6	12.4861	39	5.9	11.3508
N0.5	Daisuke Asaoka 2022	1	55	2.57	2.18689	60	2.63	2.10677
N0.6	Elmira Akbari 2016	1	26	1.9	8.41047	26	-0.47	5.97816
N0.7	Y. Kobayashi 2019	1	59	1.63	1.41191	58	1.76	1.40007
N0.8	Yuzhe Fei 2023	1	20	3	2.56961	20	0.1	1.97537
N0.9	Wang Xiaodong 2015	2	14	5.03	3.09858	14	0.12	2.6126
N0.10	Wang Jing 2022	2	29	2.72	4.06287	30	0.94	3.08456
	1：Probiotic complex
	2：Mono-probiotic
Intervention period
Number	Study	Intervention period	n_Exp	Mean_Exp	SD_Exp	n_Cont	Mean_Cont	SD_Cont
N0.1	Wu Baifu 2020	1	54	10.09	6.04457	53	3.13	5.25634
N0.2	He Xianyan 2022	1	40	6.45	2.09115	40	4.91	2.25542
N0.3	Wang Jing 2022	1	29	2.72	4.06287	30	0.94	3.08456
N0.4	Elmira Akbari 2016	1	26	1.9	8.41047	26	-0.47	5.97816
N0.5	Y. Kobayashi 2019	1	59	5.27	16.5882	58	4.65	14.1783
N0.6	Yuzhe Fei 2023	1	20	2.7	2.03175	20	0.3	1.32684
N0.7	Ma Li 2021	2	30	-14.1	3.72693	30	-10.1	3.87427
N0.8	Wang Xiaodong 2015	2	14	5.03	3.09858	14	0.12	2.6126
N0.9	Xiao, Jinzhong 2020	2	39	17.6	12.4861	39	5.9	11.3508
N0.10	Daisuke Asaoka 2022	2	55	2.57	2.18689	60	2.63	2.10677
	Intervention period	1：≤12w
		2：＞12w
