# Supplementary material for: Efficacy of probiotics in patients with cognitive impairment: A systematic review and meta-analysis
Source: PLoS One. 2025 May 2;20(5):e0321567. doi: 10.1371/journal.pone.0321567 (PMC12047807; doi:10.1371/journal.pone.0321567)
Supplement: S4 Table — (XLSX) [file pone.0321567.s004.xlsx]

## Sheet: Sheet1
Reasons for inclusion or exclusion	Literature Number
Reviews, systematic evaluations, commentaries	1. Moshiree, B., D. Drossman, and A. Shaukat, AGA Clinical Practice Update on Evaluation and Management of Belching, Abdominal Bloating, and Distention: Expert Review. Gastroenterology, 2023. 165(3).
	2. Myakotnykh, V.S. and A.P. Sidenkova, [Age-associated cognitive impairment and intestinal microbiota: state of the issue and prospects for further study.]. Adv Gerontol, 2020. 33(6): p. 1069-1079.
	3. Kwon, O.Y. and S.H. Lee, Animal Models of Cognitive Deficits for Probiotic Treatment. Food Sci Anim Resour, 2022. 42(6): p. 981-995.
	4. Chen, J., et al., Association between Nonfood Pre- or Probiotic Use and Cognitive Function: Results from NHANES 2011-2014. Nutrients, 2023. 15(15).
	5. Fattorusso, A., et al., Autism Spectrum Disorders and the Gut Microbiota. Nutrients, 2019. 11(3).
	6. Norins, L.C., The Beehive Theory: Role of microorganisms in late sequelae of traumatic brain injury and chronic traumatic encephalopathy. Med Hypotheses, 2019. 128: p. 1-5.
	7. Kindt, S., et al., Belgian consensus on irritable bowel syndrome. Acta Gastro-Enterologica Belgica, 2022. 85(2): p. 360-382.
	8. Black, C.J. and A.C. Ford, Best management of irritable bowel syndrome. Frontline Gastroenterology, 2021. 12(4): p. 303-315.
	9. Jin, Y.Y., et al., Blood Ammonia as a Possible Etiological Agent for Alzheimer's Disease. Nutrients, 2018. 10(5).
	10. Dinan, T.G. and J.F. Cryan, Brain-Gut-Microbiota Axis and Mental Health. Psychosomatic Medicine, 2017. 79(8): p. 920-926.
	11. Vasant, D.H., et al., British Society of Gastroenterology guidelines on the management of irritable bowel syndrome. Gut, 2021. 70(7): p. 1214-1240.
	12. Ridola, L., V. Cardinale, and O. Riggio, The burden of minimal hepatic encephalopathy: from diagnosis to therapeutic strategies. Annals of Gastroenterology, 2018. 31(2): p. 151-164.
	13. Fond, G., et al., C-Reactive Protein as a Peripheral Biomarker in Schizophrenia. An Updated Systematic Review. Frontiers in Psychiatry, 2018. 9.
	14. Coutts, L., et al., Can probiotics, prebiotics and synbiotics improve functional outcomes for older people: a systematic review. Eur Geriatr Med, 2020. 11(6): p. 975-993.
	15. Summerbell, C.D., et al., The Cochrane Library: More systematic reviews on nutrition needed. European Journal of Clinical Nutrition, 2005. 59(SUPPL. 1): p. S172-S178.
	16. Gareau, M.G., Cognitive Function and the Microbiome. Int Rev Neurobiol, 2016. 131: p. 227-246.
	17. Wang, J., et al., Comment on "the gut microbiome, mild cognitive impairment, and probiotics: A randomized clinical trial in middle-aged and older adults". Clinical Nutrition, 2023. 42(2): p. 245-246.
	18. Leblhuber, F., et al., Commentary: Effect of probiotic supplementation on cognitive function and metabolic status in Alzheimer's disease: A randomized, double-blind and controlled trial. Frontiers in Aging Neuroscience, 2018. 10(MAR).
	19. Thumburu, K.K., et al., Comparative effectiveness of different pharmacological interventions for the treatment of minimal hepatic encephalopathy: A systematic review with network meta-analysis. Journal of Clinical and Experimental Hepatology, 2017. 7: p. S6-S7.
	20. Magge, S.S. and J.L. Wolf, Complementary and alternative medicine and mind-body therapies for treatment of irritable bowel syndrome in women. Women's health (London, England), 2013. 9(6): p. 557-67.
	21. Rucklidge, J.J., Could yeast infections impair recovery from mental illness? A case study using micronutrients and olive leaf extract for the treatment of ADHD and depression. Adv Mind Body Med, 2013. 27(3): p. 14-8.
	22. Craig, O.F. and E.M.M. Quigley, Current and emerging therapies for the management of functional gastrointestinal disorders. Therapeutic advances in chronic disease, 2011. 2(2): p. 87-99.
	23. Acharya, C. and J.S. Bajaj, Current Management of Hepatic Encephalopathy. Am J Gastroenterol, 2018. 113(11): p. 1600-1612.
	24. Camfield, D.A., et al., Dairy constituents and neurocognitive health in ageing. Br J Nutr, 2011. 106(2): p. 159-74.
	25. Karbownik, M.S., et al., Decrease in Salivary Serotonin in Response to Probiotic Supplementation With <i>Saccharomyces boulardii</i> in Healthy Volunteers Under Psychological Stress: Secondary Analysis of a Randomized, Double-Blind, Placebo-Controlled Trial. Frontiers in Endocrinology, 2022. 12.
	26. Khan, S. and L. Chang, Diagnosis and management of IBS. Nature Reviews Gastroenterology & Hepatology, 2010. 7(10): p. 565-581.
	27. Szczechowiak, K., B.S. Diniz, and J. Leszek, Diet and Alzheimer's dementia - Nutritional approach to modulate inflammation. Pharmacology Biochemistry and Behavior, 2019. 184.
	28. Campion, D., et al., Dietary approach and gut microbiota modulation for chronic hepatic encephalopathy in cirrhosis. World Journal of Hepatology, 2019. 11(6): p. 489-512.
	29. Bartochowski, Z., et al., Dietary Interventions to Prevent or Delay Alzheimer’s Disease: What the Evidence Shows. Current Nutrition Reports, 2020. 9(3): p. 210-225.
	30. Andrews, V., G. Zammit, and F. O’Leary, Dietary pattern, food, and nutritional supplement effects on cognitive outcomes in mild cognitive impairment: a systematic review of previous reviews. Nutrition Reviews, 2023. 81(11): p. 1462-1489.
	31. Sharma, P. and B.C. Sharma, Disaccharides in the treatment of hepatic encephalopathy. Metabolic Brain Disease, 2013. 28(2): p. 313-320.
	32. Tyliszczak, M., et al., Does a pickle a day keep Alzheimer's away? Fermented food in Alzheimer's disease: A review. Exp Gerontol, 2023. 184: p. 112332.
	33. Koszewicz, M., et al., Dysbiosis is one of the risk factor for stroke and cognitive impairment and potential target for treatment. Pharmacol Res, 2021. 164: p. 105277.
	34. Xu Lou, I., K. Ali, and Q. Chen, Effect of nutrition in Alzheimer’s disease: A systematic review. Frontiers in Neuroscience, 2023. 17.
	35. Upadhyay, R.P., et al., Effect of prebiotic and probiotic supplementation on neurodevelopment in preterm very low birth weight infants: findings from a meta-analysis. Pediatric Research, 2020. 87(5): p. 811-822.
	36. He, J., et al., Effect of probiotic supplementation on cognition and depressive symptoms in patients with depression: A systematic review and meta-analysis. Medicine (United States), 2023. 102(47): p. E36005.
	37. Li, X., et al., Effect of Probiotic Supplementation on Cognitive Function and Metabolic Status in Mild Cognitive Impairment and Alzheimer's Disease: A Meta-Analysis. Front Nutr, 2021. 8: p. 757673.
	38. Rianda, D., et al., Effect of probiotic supplementation on cognitive function in children and adolescents: A systematic review of randomised trials. Beneficial Microbes, 2019. 10(8): p. 873-882.
	39. Martínez-Martínez, M.I., R. Calabuig-Tolsá, and O. Cauli, The effect of probiotics as a treatment for constipation in elderly people: A systematic review. Archives of Gerontology and Geriatrics, 2017. 71: p. 142-149.
	40. Wang, H., et al., Effect of Probiotics on Central Nervous System Functions in Animals and Humans: A Systematic Review. Journal of Neurogastroenterology and Motility, 2016. 22(4): p. 589-605.
	41. Eastwood, J., et al., The effect of probiotics on cognitive function across the human lifespan: A systematic review. Neurosci Biobehav Rev, 2021. 128: p. 311-327.
	42. Schneider, E., et al., Effect of short-term, high-dose probiotic supplementation on cognition, related brain functions and BDNF in patients with depression: a secondary analysis of a randomized controlled trial. Journal of Psychiatry & Neuroscience, 2023. 48(1): p. E23-E33.
	43. Zhao, Z., et al., Effectiveness of probiotic/prebiotic/synbiotic treatments on anxiety: A systematic review and meta-analysis of randomized controlled trials. Journal of Affective Disorders, 2023. 343: p. 9-21.
	44. Yang, J., et al., Effects of gut microbial-based treatments on gut microbiota, behavioral symptoms, and gastrointestinal symptoms in children with autism spectrum disorder: A systematic review. Psychiatry Research, 2020. 293.
	45. Gutierrez, L., et al., Effects of nutrition on cognitive function in adults with or without cognitive impairment: A systematic review of randomized controlled clinical trials. Nutrients, 2021. 13(11).
	46. Mohammadparast, V., et al., Effects of Probiotic and Selenium Co-supplementation on Lipid Profile and Glycemia Indices: A Systematic Review and Meta-analysis of Randomized Clinical Trials. Current Nutrition Reports, 2023. 12(1): p. 167-180.
	47. Wallace, C.J.K. and R. Milev, The effects of probiotics on depressive symptoms in humans: a systematic review. Annals of General Psychiatry, 2017. 16.
	48. Ruiz-Gonzalez, C., et al., Effects of probiotics supplementation on dementia and cognitive impairment: A systematic review and meta-analysis of preclinical and clinical studies. Prog Neuropsychopharmacol Biol Psychiatry, 2021. 108: p. 110189.
	49. Firth, J., et al., The efficacy and safety of nutrient supplements in the treatment of mental disorders: a meta-review of meta-analyses of randomized controlled trials. World Psychiatry, 2019. 18(3): p. 308-324.
	50. Xiang, S., et al., Efficacy and Safety of Probiotics for the Treatment of Alzheimer's Disease, Mild Cognitive Impairment, and Parkinson's Disease: A Systematic Review and Meta-Analysis. Frontiers in Aging Neuroscience, 2022. 14.
	51. Han, X., et al., Efficacy and Safety of Rifaximin Versus Placebo or Other Active Drugs in Critical ill Patients With Hepatic Encephalopathy. Frontiers in Pharmacology, 2021. 12.
	52. Wang, N., et al., The efficacy of a multistrain probiotic on cognitive function and risk of falls in patients with cirrhosis: A protocol for systematic review and meta-analysis. Medicine (United States), 2021. 100(16): p. E25535.
	53. Mills, S., et al., Efficacy of Bifidobacterium longum alone or in multi-strain probiotic formulations during early life and beyond. Gut Microbes, 2023. 15(1): p. 2186098.
	54. Jasińska, K., et al., The efficacy of probiotics in patients with dementia-a preliminary search results of systematic review. European Psychiatry, 2019. 56: p. S176-S177.
	55. Den, H., et al., Efficacy of probiotics on cognition, and biomarkers of inflammation and oxidative stress in adults with Alzheimer's disease or mild cognitive impairment - a meta-analysis of randomized controlled trials. Aging, 2020. 12(4): p. 4010-4039.
	56. Riggio, O. and L. Ridola, Emerging drugs for hepatic encephalopathy. Expert Opinion on Emerging Drugs, 2009. 14(3): p. 537-549.
	57. Goyal, D., S.A. Ali, and R.K. Singh, Emerging role of gut microbiota in modulation of neuroinflammation and neurodegeneration with emphasis on Alzheimer's disease. Prog Neuropsychopharmacol Biol Psychiatry, 2021. 106: p. 110112.
	58. Wasén, C., et al., The emerging role of the microbiome in Alzheimer's disease. Int Rev Neurobiol, 2022. 167: p. 101-139.
	59. Sahney, A. and M. Wadhawan, Encephalopathy in Cirrhosis: Prevention and Management. Journal of Clinical and Experimental Hepatology, 2022. 12(3): p. 927-936.
	60. Arulsamy, A. and M.F. Shaikh, Epilepsy-associated comorbidities among adults: A plausible therapeutic role of gut microbiota. Neurobiol Dis, 2022. 165: p. 105648.
	61. Lekchand Dasriya, V., et al., Etiology and management of Alzheimer's disease: Potential role of gut microbiota modulation with probiotics supplementation. J Food Biochem, 2022. 46(1): p. e14043.
	62. Kou, J., et al., Evaluation of improvement of cognitive impairment in older adults with probiotic supplementation: A systematic review and meta-analysis. Geriatr Nurs, 2023. 54: p. 155-162.
	63. Prakash, R.K., S. Kanna, and K.D. Mullen, Evolving Concepts: The Negative Effect of Minimal Hepatic Encephalopathy and Role for Prophylaxis in Patients With Cirrhosis. Clinical Therapeutics, 2013. 35(9): p. 1458-1473.
	64. Frontiers Editorial, O., Expression of Concern: Effect of Probiotic Supplementation on Cognitive Function and Metabolic Status in Alzheimer's Disease: A Randomized, Double-Blind and Controlled Trial. Frontiers in Aging Neuroscience, 2020. 12.
	65. Fernández, M.J.F., E. Valero-Cases, and L. Rincon-Frutos, Food components with the potential to be used in the therapeutic approach of mental diseases. Current Pharmaceutical Biotechnology, 2019. 20(2): p. 100-113.
	66. Sayuk, G.S. and C.P. Gyawali, Functional Dyspepsia: Diagnostic and Therapeutic Approaches. Drugs, 2020. 80(13): p. 1319-1336.
	67. Soll, R.F., C. Ovelman, and W. McGuire, The future of Cochrane Neonatal. Early Human Development, 2020. 150.
	68. Panchal, H., et al., Growth and neuro-developmental outcomes of probiotic supplemented preterm infants-a systematic review and meta-analysis. European Journal of Clinical Nutrition, 2023. 77(9): p. 855-871.
	69. Sun, Y., et al., The Gut Microbiome as a Therapeutic Target for Cognitive Impairment. J Gerontol A Biol Sci Med Sci, 2020. 75(7): p. 1242-1250.
	70. Ghadiri, F., et al., Gut microbiome in multiple sclerosis-related cognitive impairment. Mult Scler Relat Disord, 2022. 67: p. 104165.
	71. Ghezzi, L., et al., The Gut Microbiome-Brain Crosstalk in Neurodegenerative Diseases. Biomedicines, 2022. 10(7).
	72. Bai, J., M. Behera, and D.W. Bruner, The gut microbiome, symptoms, and targeted interventions in children with cancer: a systematic review. Supportive Care in Cancer, 2018. 26(2): p. 427-439.
	73. Li, Y., et al., Gut Microbiota and Alzheimer's Disease: Pathophysiology and Therapeutic Perspectives. J Alzheimers Dis, 2021. 83(3): p. 963-976.
	74. Giuli, L., et al., Gut Microbiota and Neuroinflammation in Acute Liver Failure and Chronic Liver Disease. Metabolites, 2023. 13(6).
	75. Welcome, M.O., Gut Microbiota Disorder, Gut Epithelial and Blood-Brain Barrier Dysfunctions in Etiopathogenesis of Dementia: Molecular Mechanisms and Signaling Pathways. Neuromolecular Medicine, 2019. 21(3): p. 205-226.
	76. Sharma, G., et al., Gut microbiota dysbiosis and Huntington's disease: Exploring the gut-brain axis and novel microbiota-based interventions. Life Sci, 2023. 328: p. 121882.
	77. Barrio, C., S. Arias-Sánchez, and I. Martín-Monzón, The gut microbiota-brain axis, psychobiotics and its influence on brain and behaviour: A systematic review. Psychoneuroendocrinology, 2022. 137: p. 105640.
	78. Queiroz, S.A.L., et al., The Gut Microbiota-Brain Axis: A New Frontier on Neuropsychiatric Disorders. Front Psychiatry, 2022. 13: p. 872594.
	79. Ticinesi, A., et al., Gut microbiota, cognitive frailty and dementia in older individuals: a systematic review. Clin Interv Aging, 2018. 13: p. 1497-1511.
	80. Bengmark, S., Gut microbiota, immune development and function. Pharmacological Research, 2013. 69(1): p. 87-113.
	81. Białecka-Dębek, A., et al., Gut Microbiota, Probiotic Interventions, and Cognitive Function in the Elderly: A Review of Current Knowledge. Nutrients, 2021. 13(8).
	82. Zeng, C., et al., Gut microbiota: An intermediary between metabolic syndrome and cognitive deficits in schizophrenia. Prog Neuropsychopharmacol Biol Psychiatry, 2021. 106: p. 110097.
	83. Simkin, D.R., Gut-brain axis and food as medicine. Journal of the American Academy of Child and Adolescent Psychiatry, 2017. 56(10): p. S117.
	84. Klann, E.M., et al., The Gut-Brain Axis and Its Relation to Parkinson's Disease: A Review. Front Aging Neurosci, 2021. 13: p. 782082.
	85. Evrensel, A., B.Ö. Ünsalver, and M.E. Ceylan, Gut-brain axis and psychiatric disorders. Current Psychiatry Reviews, 2018. 14(3): p. 178-186.
	86. La Rosa, F., et al., The gut-brain axis in Alzheimer’s disease and omega-3. A critical overview of clinical trials. Nutrients, 2018. 10(9).
	87. Naveed, M., et al., Gut-brain axis: A matter of concern in neuropsychiatric disorders ...! Progress in Neuro-Psychopharmacology & Biological Psychiatry, 2021. 104.
	88. Minichino, A., et al., The gut-microbiome as a target for the treatment of schizophrenia: A systematic review and meta-analysis of randomised controlled trials of add-on strategies. Schizophrenia Research, 2021. 234: p. 58-70.
	89. Morella, I., et al., Gut-muscle-brain axis: Molecular mechanisms in neurodegenerative disorders and potential therapeutic efficacy of probiotic supplementation coupled with exercise. Neuropharmacology, 2023. 240: p. 109718.
	90. Lof, J., et al., The health effect of probiotics on high-fat diet-induced cognitive impairment, depression and anxiety: A cross-species systematic review. Neurosci Biobehav Rev, 2022. 136: p. 104634.
	91. Khungar, V. and F. Poordad, Hepatic Encephalopathy. Clinics in Liver Disease, 2012. 16(2): p. 301-+.
	92. Rahimi, R.S. and D.C. Rockey, Hepatic encephalopathy: how to test and treat. Curr Opin Gastroenterol, 2014. 30(3): p. 265-71.
	93. Chenhuichen, C., et al., Impact of probiotics and prebiotics in the modulation of the major events of the aging process: A systematic review of randomized controlled trials. Experimental Gerontology, 2022. 164.
	94. Recharla, N., et al., Impact of probiotics on cognition and constipation in the elderly: A meta-analysis. Heliyon, 2023. 9(7): p. e18306.
	95. Chenhuichen, C., et al., The impact of the gut microbiome on the ageing process. European Geriatric Medicine, 2021. 12(SUPPL 1): p. S56.
	96. Solas, M., et al., Inflammation and gut-brain axis link obesity to cognitive dysfunction: plausible pharmacological interventions. Curr Opin Pharmacol, 2017. 37: p. 87-92.
	97. Luo, M., J.-Y. Guo, and W.-K. Cao, Inflammation: A novel target of current therapies for hepatic encephalopathy in liver cirrhosis. World Journal of Gastroenterology, 2015. 21(41): p. 11815-11824.
	98. Escobar, Y.H., et al., Influence of the Microbiota-Gut-Brain Axis on Cognition in Alzheimer's Disease. J Alzheimers Dis, 2022. 87(1): p. 17-31.
	99. Liu, C., X. Guo, and X. Chang, Intestinal Flora Balance Therapy Based on Probiotic Support Improves Cognitive Function and Symptoms in Patients with Alzheimer's Disease: A Systematic Review and Meta-analysis. BioMed research international, 2022. 2022: p. 4806163.
	100. van Vuuren, M.J., et al., Iron dysregulation and inflammagens related to oral and gut health are central to the development of parkinson’s disease. Biomolecules, 2021. 11(1): p. 1-27.
	101. Kurin, M. and G. Cooper, Irritable bowel syndrome with diarrhea: Treatment is a work in progress. Cleveland Clinic Journal of Medicine, 2020. 87(8): p. 501-511.
	102. Szajewska, H. and M. Makrides, Is Early Nutrition Related to Short-Term Health and Long-Term Outcome? Annals of Nutrition and Metabolism, 2011. 58: p. 38-48.
	103. Luiz, J.D., et al., Lactiplantibacillus plantarum as a promising adjuvant for neurological disorders therapy through the brain-gut axis and related action pathways. Critical Reviews in Food Science and Nutrition, 2023.
	104. Wang, J., et al., Letter to the editor: comment on "the gut microbiome, mild cognitive impairment, and probiotics: a randomized clinical trial in middle-aged and older adults". Clinical nutrition (Edinburgh, Scotland), 2023. 42(2): p. 245‐246.
	105. Camilleri, M., Management Options for Irritable Bowel Syndrome. Mayo Clinic Proceedings, 2018. 93(12): p. 1858-1872.
	106. Dorman, G., et al., Medicinal Herbs and Nutritional Supplements for Dementia Therapy: Potential Targets and Clinical Evidence. CNS and Neurological Disorders - Drug Targets, 2022. 21(1): p. 26-51.
	107. Román, G.C., et al., Mediterranean diet: The role of long-chain ω-3 fatty acids in fish; polyphenols in fruits, vegetables, cereals, coffee, tea, cacao and wine; probiotics and vitamins in prevention of stroke, age-related cognitive decline, and Alzheimer disease. Rev Neurol (Paris), 2019. 175(10): p. 724-741.
	108. Heyck, M. and A. Ibarra, Microbiota and memory: A symbiotic therapy to counter cognitive decline? Brain Circ, 2019. 5(3): p. 124-129.
	109. Dubois, T., et al., Microbiota Diversity and Inflammation as a New Target to Improve Mood: Probiotic Use in Depressive Disorder. Psychiatria Danubina, 2023. 35(Suppl 2): p. 72-76.
	110. Baldi, S., et al., Microbiota shaping - The effects of probiotics, prebiotics, and fecal microbiota transplant on cognitive functions: A systematic review. World Journal of Gastroenterology, 2021. 27(39): p. 6715-6732.
	111. Murray, E.R., M. Kemp, and T.T. Nguyen, The Microbiota-Gut-Brain Axis in Alzheimer's Disease: A Review of Taxonomic Alterations and Potential Avenues for Interventions. Archives of clinical neuropsychology : the official journal of the National Academy of Neuropsychologists, 2022. 37(3): p. 595-607.
	112. Salvatore, S., et al., Mind the gut: probiotics in paediatric neurogastroenterology. Beneficial Microbes, 2018. 9(6): p. 883-898.
	113. Dhiman, R.K., et al., Minimal hepatic encephalopathy: Consensus statement of a working party of the Indian National Association for Study of the Liver. Journal of Gastroenterology and Hepatology, 2010. 25(6): p. 1029-1041.
	114. Munawar, N., et al., Modulation of Gut Microbial Diversity through Non-Pharmaceutical Approaches to Treat Schizophrenia. Int J Mol Sci, 2022. 23(5).
	115. Soriano, G., et al., A multistrain probiotic increases serum glutamine/glutamate ratio in patients with cirrhosis. A metabolomic analysis. Journal of hepatology, 2022. 77: p. S886‐S887.
	116. Laghi, L., et al., A multistrain probiotic increases the serum glutamine/glutamate ratio in patients with cirrhosis: a metabolomic analysis. Hepatology communications, 2023. 7(4).
	117. Santucci, N.R., M. Saps, and M.A. van Tilburg, New advances in the treatment of paediatric functional abdominal pain disorders. Lancet Gastroenterology & Hepatology, 2020. 5(3): p. 316-328.
	118. Santucci, N.R., et al., Non-pharmacologic approach to pediatric constipation. Complementary Therapies in Medicine, 2021. 59.
	119. Chakraborty, P.S., R. Daniel, and F.A. Navarro, Non-pharmacologic approaches to treatment of pediatric functional abdominal pain disorders. Frontiers in Pediatrics, 2023. 11.
	120. Paul, S.P. and D. Basude, Non-pharmacological management of abdominal pain-related functional gastrointestinal disorders in children. World Journal of Pediatrics, 2016. 12(4): p. 389-398.
	121. Webster, K.E., et al., Non‐pharmacological interventions for prophylaxis of vestibular migraine. Cochrane Database of Systematic Reviews, 2023(4).
	122. Wegh, C.A.M., et al., Nonpharmacologic Treatment for Children with Functional Constipation: A Systematic Review and Meta-analysis. Journal of Pediatrics, 2022. 240: p. 136-+.
	123. Rutten, J.M.T.M., et al., Nonpharmacologic Treatment of Functional Abdominal Pain Disorders: A Systematic Review. Pediatrics, 2015. 135(3): p. 522-535.
	124. Alimirah, M., O. Sadiq, and S.C. Gordon, Novel Therapies in Hepatic Encephalopathy. Clin Liver Dis, 2020. 24(2): p. 303-315.
	125. Talebi, M., et al., Nutraceuticals-based therapeutic approach: recent advances to combat pathogenesis of Alzheimer’s disease. Expert Review of Neurotherapeutics, 2021. 21(6): p. 625-642.
	126. Pistollato, F., et al., Nutritional patterns associated with the maintenance of neurocognitive functions and the risk of dementia and Alzheimer's disease: A focus on human studies. Pharmacological Research, 2018. 131: p. 32-43.
	127. Marx, W., et al., Nutritional psychiatry: the present state of the evidence. Proceedings of the Nutrition Society, 2017. 76(4): p. 427-436.
	128. Gibson, R., Old and New Adventures with Fatty Acids and Their Oxylipins: The Road Towards Personalised Clinical Nutrition. Journal of the American Oil Chemists Society, 2021. 98: p. 231-232.
	129. Thapar, N., et al., Paediatric functional abdominal pain disorders. Nature Reviews Disease Primers, 2020. 6(1).
	130. Gupta, S., G. Schaffer, and M. Saps, Pediatric irritable bowel syndrome and other functional abdominal pain disorders: an update of non-pharmacological treatments. Expert Review of Gastroenterology & Hepatology, 2018. 12(5): p. 447-456.
	131. Xu, X., et al., Perioperative neurocognitive dysfunction: thinking from the gut? Aging (Albany NY), 2020. 12(15): p. 15797-15817.
	132. Chen, C. and W. Shan, Pharmacological and non-pharmacological treatments for major depressive disorder in adults: A systematic review and network meta-analysis. Psychiatry Research, 2019. 281.
	133. Gendi, R. and N. Jahan, Pharmacological and Non-pharmacological Treatments of Irritable Bowel Syndrome and Their Impact on the Quality of Life: A Literature Review. Cureus Journal of Medical Science, 2020. 12(7).
	134. Phongsamran, P.V., et al., Pharmacotherapy for Hepatic Encephalopathy. Drugs, 2010. 70(9): p. 1131-1148.
	135. Romo-Araiza, A. and A. Ibarra, Prebiotics and probiotics as potential therapy for cognitive impairment. Med Hypotheses, 2020. 134: p. 109410.
	136. Marx, W., et al., Prebiotics, probiotics, fermented foods and cognitive outcomes: A meta-analysis of randomized controlled trials. Neuroscience and Biobehavioral Reviews, 2020. 118: p. 472-484.
	137. Poluektova, E.U. and V.N. Danilenko, Probiotic Bacteria in the Correction of Depression Symptoms, Their Active Genes and Proteins. Russian Journal of Genetics, 2021. 57(9): p. 1017-1025.
	138. Handajani, Y.S., et al., Probiotic supplementation improved cognitive function in cognitively impaired and healthy older adults: a systematic review of recent trials. Neurological Sciences, 2023. 44(4): p. 1163-1169.
	139. Liu, N., et al., Probiotic supplements are effective in people with cognitive impairment: a meta-analysis of randomized controlled trials. Nutrition Reviews, 2023. 81(9): p. 1091-1104.
	140. Dolan, K.E., et al., Probiotics and Disease: A Comprehensive Summary-Part 1, Mental and Neurological Health. Integr Med (Encinitas), 2016. 15(5): p. 46-58.
	141. Barbosa, R.S.D. and M.A. Vieira-Coelho, Probiotics and prebiotics: Focus on psychiatric disorders- A systematic review. Nutrition Reviews, 2019. 78(6): p. 437-450.
	142. Naomi, R., et al., Probiotics for Alzheimer's Disease: A Systematic Review. Nutrients, 2021. 14(1).
	143. Krüger, J.F., et al., Probiotics for dementia: A systematic review and meta-analysis of randomized controlled trials. Nutrition Reviews, 2021. 79(2): p. 160-170.
	144. Giannetti, E. and A. Staiano, Probiotics for Irritable Bowel Syndrome: Clinical Data in Children. Journal of Pediatric Gastroenterology and Nutrition, 2016. 63: p. S25-S26.
	145. Zhu, G., et al., Probiotics for Mild Cognitive Impairment and Alzheimer's Disease: A Systematic Review and Meta-Analysis. Foods, 2021. 10(7).
	146. Tan, A.H., et al., Probiotics for Parkinson's disease: Current evidence and future directions. JGH Open, 2021. 5(4): p. 414-419.
	147. El Dib, R., et al., Probiotics for the treatment of depression and anxiety: A systematic review and meta-analysis of randomized controlled trials. Clinical Nutrition Espen, 2021. 45: p. 75-90.
	148. Kiousi, D.E., et al., Probiotics in Extraintestinal Diseases: Current Trends and New Directions. Nutrients, 2019. 11(4).
	149. Liang, T., et al., Probiotics supplementation improves hyperglycemia, hypercholesterolemia, and hypertension in type 2 diabetes mellitus: An update of meta-analysis. Critical Reviews in Food Science and Nutrition, 2021. 61(10): p. 1670-1688.
	150. Cai, Y., et al., Probiotics therapy show significant improvement in obesity and neurobehavioral disorders symptoms. Front Cell Infect Microbiol, 2023. 13: p. 1178399.
	151. Sánchez-De-Lara-Sánchez, S. and A.M. Sánchez-Pérez, Probiotics Treatment Can Improve Cognition in Patients with Mild Cognitive Impairment: A Systematic Review. Journal of Alzheimer's Disease, 2022. 89(4): p. 1173-1191.
	152. Lv, T., et al., Probiotics treatment improves cognitive impairment in patients and animals: A systematic review and meta-analysis. Neurosci Biobehav Rev, 2021. 120: p. 159-172.
	153. Li, W., et al., Probiotics, prebiotics, and synbiotics for the treatment of dementia: Protocol for a systematic review. Medicine (United States), 2020. 99(5): p. E18608.
	154. Hůlková, M. and L. Hosák, Psychiatric aspects of hepatic encephalopathy, hepatitis C and liver transplantation. Scripta Medica Facultatis Medicae Universitatis Brunensis Masarykianae, 2009. 82(4): p. 256-261.
	155. Ridola, L., et al., Quality of life in patients with minimal hepatic encephalopathy. World Journal of Gastroenterology, 2018. 24(48): p. 5446-5453.
	156. Abbott, R.A., et al., Recurrent Abdominal Pain in Children: Summary Evidence From 3 Systematic Reviews of Treatment Effectiveness. Journal of Pediatric Gastroenterology and Nutrition, 2018. 67(1): p. 23-33.
	157. Nee, J. and A. Lembo, Review Article: Current and future treatment approaches for IBS with diarrhoea (IBS-D) and IBS mixed pattern (IBS-M). Alimentary Pharmacology & Therapeutics, 2021. 54: p. S63-S74.
	158. Wiegers, C., et al., Reviewing the state of the art of probiotics as clinical modalities for brain-gut-microbiota axis associated disorders. Front Microbiol, 2022. 13: p. 1053958.
	159. Knight, E., et al., The Role of Dietary Antioxidants and Their Potential Mechanisms in Alzheimer's Disease Treatment. Metabolites, 2023. 13(3).
	160. Alanazi, A.S., The role of nutraceuticals in the management of autism. Saudi Pharmaceutical Journal, 2013. 21(3): p. 233-243.
	161. Śliwińska, S. and M. Jeziorek, The role of nutrition in Alzheimer's disease. Rocz Panstw Zakl Hig, 2021. 72(1): p. 29-39.
	162. Aaldijk, E. and Y. Vermeiren, The role of serotonin within the microbiota-gut-brain axis in the development of Alzheimer's disease: A narrative review. Ageing Research Reviews, 2022. 75.
	163. Stenman, L.K., et al., Strain specific stress-modulating effects of candidate probiotics: A systematic screening in a mouse model of chronic restraint stress. Behav Brain Res, 2020. 379: p. 112376.
	164. Patel, M., et al., A Systematic Review of Mixed Studies Exploring the Effects of Probiotics on Gut-Microbiome to Modulate Therapy in Children With Autism Spectrum Disorder. Cureus Journal of Medical Science, 2022. 14(12).
	165. Obi-Azuike, C., et al., A systematic review on gut-brain axis aberrations in bipolar disorder and methods of balancing the gut microbiota. Brain Behav, 2023. 13(6): p. e3037.
	166. Bioque, M., et al., Targeting the microbiome-gut-brain axis for improving cognition in schizophrenia and major mood disorders: A narrative review. Prog Neuropsychopharmacol Biol Psychiatry, 2021. 105: p. 110130.
	167. Pusceddu, M.M., K. Murray, and M.G. Gareau, Targeting the Microbiota, From Irritable Bowel Syndrome to Mood Disorders: Focus on Probiotics and Prebiotics. Current Pathobiology Reports, 2018. 6(1): p. 1-13.
	168. Pandey, S.N., et al., Therapeutic approaches of nutraceuticals in the prevention of Alzheimer's disease. Journal of Food Biochemistry, 2022. 46(12).
	169. Yamagishi, S., K. Nakamura, and H. Inoue, Therapeutic potentials of unicellular green alga Chlorella in advanced glycation end product (AGE)-related disorders. Med Hypotheses, 2005. 65(5): p. 953-5.
	170. Lacy, B.E., R.C. Chase, and D.J. Cangemi, The treatment of functional dyspepsia: present and future. Expert Review of Gastroenterology & Hepatology, 2023. 17(1): p. 9-20.
	171. Johnson, D.E., et al., An update on potential pharmacotherapies for cognitive impairment in bipolar disorder. Expert Opin Pharmacother, 2023. 24(5): p. 641-654.
	172. Friesen, C., et al., An Update on the Assessment and Management of Pediatric Abdominal Pain. Pediatric Health Medicine and Therapeutics, 2021. 12: p. 373-393.
	173. Seppi, K., et al., Update on treatments for nonmotor symptoms of Parkinson's disease—an evidence-based medicine review. Movement Disorders, 2019. 34(2): p. 180-198.
	174. Roe, K., et al., Use of complementary therapies for side effect management in breast cancer: Evidence and rationale. Breast Cancer Management, 2016. 5(3): p. 125-138.
	175. Rosi, E., et al., Use of Non-Pharmacological Supplementations in Children and Adolescents with Attention Deficit/Hyperactivity Disorder: A Critical Review. Nutrients, 2020. 12(6).
	176. Setbo, E., et al., Utility of Probiotics for Maintenance or Improvement of Health Status in Older People A Scoping Review. Journal of Nutrition Health & Aging, 2019. 23(4): p. 364-372.
	177. El-Abbadi, N.H., M.C. Dao, and S.N. Meydani, Yogurt: role in healthy and active aging. Am J Clin Nutr, 2014. 99(5 Suppl): p. 1263s-70s.
	178. Yi-qing, J.L.A.G.-b.W.A.M.-s.H.A.G.A.A.T.-l.Z.A.X.-y.Z.A.Y.-W.L.A., Probiotic Therapy for Treating Behavioral and Gastrointestinal Symptoms in Autism Spectrum Disorder:A Systematic Review of Clinical Trials. 当代医学科学(英文), 2019. 39(2).
	179. Shang, S.Z.A.P.L.A.S.L.A.Y.W.A.C.T.A.N., Weizmannia coagulans:an ideal probiotic for gut health. 食品科学与人类健康(英文), 2024. 13(1).
	180. S., A.C.A.M., The journey of gut microbiome - An introduction and its influence on metabolic disorders. 生物学前沿：英文版, 2018. 13(5).
	181. Rhoads, f.N.A.Y.L.A.J.M., Can probiotics benefit children with autism spectrum disorders? 世界胃肠病学杂志：英文版, 2016. 0(46).
	182. Montalto, A.G.A.G.P.A.A.G.A.R.L.A.M., Modulation of microbiota as treatment for intestinal inflammatory disorders: An uptodate. 世界胃肠病学杂志：英文版, 2016. 0(32).
	183. Li, B.W.A.M.Y.A.L.L.A.Z.L.A.L., The Human Microbiota in Health and Disease. 工程（英文）, 2017. 3(1).
	184. Amedei, S.B.A.T.M.A.G.N.A.A., Microbiota shaping — the effects of probiotics, prebiotics, and fecal microbiota transplant on cognitive functions: A systematic review. 世界胃肠病学杂志：英文版, 2021. 27(39).
	185. A.Shah, A.S.A.A.Z., The influence of gut microbiota alteration on age-related neuroinflammation and cognitive decline. 中国神经再生研究：英文版, 2022. 17(11).
	186. 郑毅, 赵.A.何.A., 肠道微生物干预在孤独症谱系障碍中的应用展望. 中国儿童保健杂志, 2023. 31(3).
	187. 赵新艳, 赵.A.詹.A.杨.A.赵.A., 益生菌调控质子泵抑制剂所致消化道微生态紊乱的应用价值探讨. 华西医学, 2022. 37(1).
	188. 章小雷, 陈.A., 益生菌治疗自闭症的研究进展. 中国医学创新, 2019. 16(19).
	189. 张曌, et al., 自发性脑出血血肿扩大模型的应用研究进展. 中华神经医学杂志, 2023. 22(6).
	190. 张艳祥, 杨.A.李.A., 益生菌治疗抗精神病药物所致糖脂代谢紊乱的研究进展. 神经疾病与精神卫生, 2023. 23(5).
	191. 张晓伟, 彭.A.胡.A., 肠道益生菌A.muciniphila抗代谢性疾病的治疗学展望. 药学学报, 2019. 54(5).
	192. 张晓华, 王.A.孙.A., 肠道微生物在儿童孤独症谱系障碍发病中作用的研究进展. 国际免疫学杂志, 2023. 46(5).
	193. 张婷, 肖.A., 肠道菌群与注意缺陷多动障碍的研究进展. 国际儿科学杂志, 2023. 50(4).
	194. 张克让, 屠.A.刘.A., 选择性5-羟色胺再摄取抑制剂类抗抑郁药对肠道菌群影响的研究进展. 神经疾病与精神卫生, 2022. 22(3).
	195. 张国华, 吴.A.张.A.李.A.田.A., 益生菌干预Ⅱ型糖尿病的作用及潜在机制研究进展. 山西农业科学, 2022. 50(11).
	196. 袁芳, 李.A.张.A.张.A., 益生菌应用在神经精神障碍中的理论基础与前景展望. 河北医药, 2021. 43(14).
	197. 喻剑华, 范.A., 艾滋病与肠道菌群研究进展. 实用医学杂志, 2020. 36(9).
	198. 仰曙芬, 范.A., 孤独谱系障碍营养补充治疗的研究进展. 临床与病理杂志, 2022. 42(1).
	199. 杨飏, 施.A., 益生菌临床应用的研究进展. 实用药物与临床, 2017. 20(3).
	200. 寻琳婷, 翟.A.范.A., 轻微肝性脑病的研究进展. 胃肠病学和肝病学杂志, 2012. 21(12).
	201. 许晓曦, 徐.A.马.A.王.A.张.A.杨.A.于.A.马.A.汤.A., 基于“微生物-肠-脑”轴的肠道菌群参与抑郁症相关研究进展. 食品科学, 2023. 44(5).
	202. 徐煜, 益生菌在免疫、代谢及神经情绪失调预防和治疗方面的功能活性及机制研究进展. 乳业科学与技术, 2019. 42(4).
	203. 徐寒莹, et al., 水蛭治疗脑卒中的作用机制研究进展. 中国实验方剂学杂志, 2023. 29(18).
	204. 夏永军, 肖.A.于.A.林.A.马.A.倪.A.邵.A.熊.A.王.A.艾.A., 饮食干预在类风湿性关节炎中的作用研究进展. 工业微生物, 2021. 51(4).
	205. 夏小龙, et al., 自发性脑出血血肿周围水肿的危险因素及预后研究进展. 浙江临床医学, 2023. 25(6).
	206. 魏航宇, et al., 自发性幕上脑出血外科手术治疗的研究进展. 卒中与神经疾病, 2023. 30(4).
	207. 王小丽, 益生菌治疗抑郁症的研究进展. 神经疾病与精神卫生, 2017. 17(7).
	208. 王双, et al., 镜像神经元康复训练模式差异对脑出血术后失语症患者语言功能的影响. 浙江创伤外科, 2023. 28(8).
	209. 王秋亚, 孙晓旭, and 明帅, 脑出血术后并发应激性溃疡的危险因素. 医学临床研究, 2023. 40(5).
	210. 王巧民, 李.A., 肠道菌群失调与肠易激综合征的研究进展. 胃肠病学, 2013. 18(11).
	211. 王建军, 张.A.李.A.张.A.袁.A.范.A., 孤独症谱系障碍的饮食干预研究进展. 河北医药, 2019. 41(22).
	212. 托娅, 刘.A.韩.A.包.A.王.A., 益生菌改善糖脂代谢紊乱机制的研究进展. 中国动脉硬化杂志, 2022. 30(12).
	213. 唐宇, 舒.A.沈.A., 益生菌与焦虑抑郁障碍性疾病的相关研究进展. 吉林医药学院学报, 2023. 44(2).
	214. 孙志宏, 沈.A., 微生物-肠-脑轴与神经系统疾病的研究进展. 生物工程学报, 2021. 37(11).
	215. 孙煜 and 孙良阁, 肠道益生菌对慢性代谢性疾病的影响及展望. 河南医学研究, 2014. 23(1): p. 147-149.
	216. 沙宇惠 and 倪俊, 脑淀粉样血管病的分子影像研究进展. 中华神经科杂志, 2023. 56(8).
	217. 乔颖, et al., 细胞焦亡在脑出血发病机制中的研究进展. 中华老年多器官疾病杂志, 2023. 22(8).
	218. 乔光念, et al., 脑出血患者血肿扩大相关因素的研究进展. 中国现代医生, 2023. 61(24).
	219. 刘忠纯, 陈.A.王.A.聂.A.周.A., 益生菌治疗心境障碍机制的研究进展. 神经疾病与精神卫生, 2021. 21(10).
	220. 刘笑宇, et al., 继发性脑积水发病机制研究进展. 中国现代神经疾病杂志, 2023. 23(6).
	221. 梁岩, 姜.A.秦.A.周.A.潘.A.颜.A.王.A., 肠道菌群失调与自闭谱系障碍患者胃肠失调的关系研究进展. 世界华人消化杂志, 2016. 24(21).
	222. 李永红, 郑禄林, and 黄昶荃, 益生菌对阿尔兹海默病认知功能的影响. 西部医学, 2021. 33(11): p. 1637-1641.
	223. 李维杨 and 曹芳, 脑出血后TLR4介导炎症通路促进脑脊液分泌的研究进展. 重庆医学, 2023. 52(S01).
	224. 李权, 张.A.郑.A., 基于肠道菌群干预在治疗自闭症谱系障碍中的研究进展. 中国临床药理学与治疗学, 2023. 28(4).
	225. 雷啸阳, et al., 子午流注择时气交灸联合五行音乐治疗1例出血性中风气虚血瘀型患者泄泻的护理体会. 中西医结合护理·中英文, 2023. 9(7).
	226. 雷彪, et al., 脑出血早期血肿扩大的相关因素研究新进展. 中国临床神经外科杂志, 2023. 28(6).
	227. 江孙芳, 莫.A.劳.A.刘.A., 肠道菌群与抑郁症相关性研究最新进展. 中华全科医师杂志, 2020. 19(7).
	228. 胡靖, et al., 针刺对脑出血后血-脑屏障保护作用及其机制的研究进展. 湖南中医杂志, 2023. 39(7).
	229. 程茜, 益生菌治疗孤独症谱系障碍的展望. 中国实用儿科杂志, 2017. 32(2).
	230. 陈庆翀, 褚.A.荣.A., 肠道微生物在双相障碍发病机制及治疗中的研究进展. 四川精神卫生, 2021. 34(4).
	231. 常诚, 洪.A.宁.A.颜.A., 中医药干预肠道菌群防治高血压合并认知障碍的探讨. 南京中医药大学学报, 2021. 37(1).
	232. 包连胜, 吉日太, and 张佳书, 蒙医“策格”疗法与认知功能障碍相关性的研究进展. 医学综述, 2019. 25(20): p. 4064-4068.
	233. Roman, E., et al., A multispecies probiotic improves cognitive function, risk of falls and inflammatory response in cirrhotic patients. Annals of nutrition & metabolism, 2017. 71(1‐2): p. 54.
	234. Kang, J.W., et al., THE GUT-PRO STUDY: a PILOT PROBIOTIC INTERVENTION STUDY in ALZHEIMER'S DISEASE. Journal of prevention of alzheimer's disease, 2022. 9: p. S109.
	235 Jacobs, S., et al., Probiotics and neurodevelopment in very preterm infants: follow-up of a randomized trial. European journal of pediatrics, 2016. 175(11): p. 1440‐1441.
Duplicate literature	1. MacLaren, R., et al., The Acute Influence of Acid Suppression with Esomeprazole on Gastrointestinal Microbiota and Brain Gene Expression Profiles in a Murine Model of Restraint Stress. Neuroscience, 2019. 398: p. 206-217.
	2. Elhossiny, R.M., et al., Assessment of probiotic strainLactobacillus acidophilusLBsupplementation as adjunctive management of attention-deficit hyperactivity disorder in children and adolescents:a randomized controlled clinical trial. BMC psychiatry, 2023. 23(1): p. 823-823.
	3. Bernier, F., et al., Association of Plasma Hemoglobin A1c with Improvement of Cognitive Functions by Probiotic <i>Bifidobacterium breve</i> Supplementation in Healthy Adults with Mild Cognitive Impairment. Journal of Alzheimers Disease, 2021. 81(2): p. 493-497.
	4. Bernier, F., et al., Association of Plasma Hemoglobin A1c with Improvement of Cognitive Functions by Probiotic Bifidobacterium breve Supplementation in Healthy Adults with Mild Cognitive Impairment. J Alzheimers Dis, 2021. 81(2): p. 493-497.
	5. Bernier, F., et al., Association of Plasma Hemoglobin A1c with Improvement of Cognitive Functions by Probiotic Bifidobacterium breve Supplementation in Healthy Adults with Mild Cognitive Impairment. Journal of Alzheimer's Disease, 2021. 81(2): p. 493-497.
	6. Kobayashi, Y., et al., Bifidobacterium Breve A1 Supplementation Improved Cognitive Decline in Older Adults with Mild Cognitive Impairment: An Open-Label, Single-Arm Study. J Prev Alzheimers Dis, 2019. 6(1): p. 70-75.
	7. Gareau, M.G., Cognitive Function and the Microbiome, in Gut Microbiome and Behavior, J.F. Cryan and G. Clarke, Editors. 2016. p. 227-246.
	8. Leblhuber, F., et al., Commentary: Effect of Probiotic Supplementation on Cognitive Function and Metabolic Status in Alzheimer's Disease: A Randomized, Double-Blind and Controlled Trial. Front Aging Neurosci, 2018. 10: p. 54.
	9. Leblhuber, F., et al., Commentary: Effect of Probiotic Supplementation on Cognitive Function and Metabolic Status in Alzheimer's Disease: A Randomized, Double-Blind and Controlled Trial. Frontiers in Aging Neuroscience, 2018. 10.
	10. Zhang, T., et al., The contribution of probiotics for the double-edge effect of cefazolin on postoperative neurocognitive disorders by rebalancing the gut microbiota. Frontiers in Neuroscience, 2023. 17.
	11. Agahi, A., et al., Corrigendum: does severity of Alzheimer's disease contribute to its responsiveness to modifying gut microbiota? A double blind clinical trial (Frontiers in Neurology (2018) 9 (662) DOI: 10.3389/fneur.2018.00662). Frontiers in neurology, 2019. 10 (FEB) (no pagination)(31).
	12. Acharya, C. and J.S. Bajaj, Current Management of Hepatic Encephalopathy. American Journal of Gastroenterology, 2018. 113(11): p. 1600-1612.
	13. Camfield, D.A., et al., Dairy constituents and neurocognitive health in ageing. British Journal of Nutrition, 2011. 106(2): p. 159-174.
	14. Andrews, V., G. Zammit, and F. O'Leary, Dietary pattern, food, and nutritional supplement effects on cognitive outcomes in mild cognitive impairment: a systematic review of previous reviews. Nutrition Reviews, 2023. 81(11): p. 1462-1489.
	15. Sari, F.N., et al., Do Oral Probiotics Affect Growth and Neurodevelopmental Outcomes in Very Low-Birth-Weight Preterm Infants? American Journal of Perinatology, 2012. 29(8): p. 579-585.
	16. Agahi, A., et al., Does severity of Alzheimer's disease contribute to its responsiveness to modifying gut microbiota? A double blind clinical trial. Frontiers in Neurology, 2018. 9(AUG).
	17. Agahi, A., et al., Does Severity of Alzheimer's Disease Contribute to Its Responsiveness to Modifying Gut Microbiota? A Double Blind Clinical Trial. Frontiers in Neurology, 2018. 9.
	18. Roman, E., et al., Effect of a multispecies probiotic mixture on cognitive function, risk of falls and inflammatory response in patients with cirrhosis. Journal of hepatology, 2017. 66(1): p. S66.
	19. Román, E., et al., Effect of a multispecies probiotic mixture on cognitive function, risk of falls and inflammatory response in patients with cirrhosis. Journal of Hepatology, 2017. 66(1): p. S66.
	20. Roman, E., et al., Effect of a multistrain probiotic on cognitive function and risk of falls in patients with cirrhosis: a randomized trial. Hepatology communications, 2019. 3(5): p. 632‐645.
	21. Roman, E., et al., Effect of a Multistrain Probiotic on Cognitive Function and Risk of Falls in Patients With Cirrhosis: a Randomized Trial. Hepatology communications, 2019. 3(5): p. 632‐645.
	22. Román, E., et al., Effect of a Multistrain Probiotic on Cognitive Function and Risk of Falls in Patients With Cirrhosis: A Randomized Trial. Hepatology Communications, 2019. 3(5): p. 632-645.
	23. Manzhalii, E., et al., Effect of a specific <i>Escherichia coli Nissle 1917</i> strain on minimal/mild hepatic encephalopathy treatment. World Journal of Hepatology, 2022. 14(3): p. 634-646.
	24. Azuma, N., et al., Effect of Continuous Ingestion of Bifidobacteria and Dietary Fiber on Improvement in Cognitive Function: A Randomized, Double-Blind, Placebo-Controlled Trial. Nutrients, 2023. 15(19).
	25. Azuma, N., et al., Effect of Continuous Ingestion of Bifidobacteria and Dietary Fiber on Improvement in Cognitive Function: A Randomized, Double-Blind, Placebo-Controlled Trial. Nutrients, 2023. 15(19).
	26. Azuma, N., et al., Effect of Continuous Ingestion of Bifidobacteria and Dietary Fiber on Improvement in Cognitive Function: A Randomized, Double-Blind, Placebo-Controlled Trial. Nutrients, 2023. 15(19).
	27. Cardona, D., et al., The Effect of Multiprobiotics on Memory and Attention in Fibromyalgia: A Pilot Randomized Controlled Trial. International Journal of Environmental Research and Public Health, 2021. 18(7).
	28. Lou, I.X., K. Ali, and Q. Chen, Effect of nutrition in Alzheimer's disease: A systematic review. Frontiers in Neuroscience, 2023. 17.
	29. Asaoka, D., et al., Effect of Probiotic <i>Bifidobacterium breve</i> in Improving Cognitive Function and Preventing Brain Atrophy in Older Patients with Suspected Mild Cognitive Impairment: Results of a 24-Week Randomized, Double-Blind, Placebo-Controlled Trial. Journal of Alzheimers Disease, 2022. 88(1): p. 75-95.
	30. Asaoka, D., et al., Effect of Probiotic Bifidobacterium breve in Improving Cognitive Function and Preventing Brain Atrophy in Older Patients with Suspected Mild Cognitive Impairment: Results of a 24-Week Randomized, Double-Blind, Placebo-Controlled Trial. Journal of Alzheimer's Disease, 2022. 88(1): p. 75-95.
	31. Asaoka, D., et al., Effect of Probiotic Bifidobacterium breve in Improving Cognitive Function and Preventing Brain Atrophy in Older Patients with Suspected Mild Cognitive Impairment: Results of a 24-Week Randomized, Double-Blind, Placebo-Controlled Trial. J Alzheimers Dis, 2022. 88(1): p. 75-95.
	32. Umin, Effect of Probiotic Intake on Improvement of Higher Cerebral Function in Participants with Suspected Mild Cognitive Impairment. https://trialsearch.who.int/Trial2.aspx?TrialID=JPRN-UMIN000031679, 2018.
	33. He, J., et al., Effect of probiotic supplementation on cognition and depressive symptoms in patients with depression: A systematic review and meta-analysis. Medicine, 2023. 102(47): p. e36005-e36005.
	34. Akbari, E., et al., Effect of Probiotic Supplementation on Cognitive Function and Metabolic Status in Alzheimer's Disease: A Randomized, Double-Blind and Controlled Trial. Front Aging Neurosci, 2016. 8: p. 256.
	35. Akbari, E., et al., Effect of probiotic supplementation on cognitive function and metabolic status in Alzheimer's disease: A randomized, double-blind and controlled trial. Frontiers in Aging Neuroscience, 2016. 8(NOV).
	36. Akbari, E., et al., Effect of Probiotic Supplementation on Cognitive Function and Metabolic Status in Alzheimer's Disease: A Randomized, Double-Blind and Controlled Trial. Frontiers in Aging Neuroscience, 2016. 8.
	37. Li, X., et al., Effect of Probiotic Supplementation on Cognitive Function and Metabolic Status in Mild Cognitive Impairment and Alzheimer's Disease: A Meta-Analysis. Frontiers in Nutrition, 2021. 8.
	38. Rianda, D., et al., Effect of probiotic supplementation on cognitive function in children and adolescents: a systematic review of randomised trials. Beneficial Microbes, 2019. 10(8): p. 873-882.
	39. Sharma, K., et al., Effect of rifaximin, probiotics, and l-ornithine l-aspartate on minimal hepatic encephalopathy: a randomized controlled trial. Saudi journal of gastroenterology, 2014. 20(4): p. 225‐232.
	40. Sharma, K., et al., Effect of Rifaximin, Probiotics, and l-Ornithine l-Aspartate on Minimal Hepatic Encephalopathy: A Randomized Controlled Trial. Saudi Journal of Gastroenterology, 2014. 20(4): p. 225-232.
	41. Schneider, E., et al., Effect of short-term, high-dose probiotic supplementation on cognition, related brain functions and BDNF in patients with depression: a secondary analysis of a randomized controlled trial. Journal of Psychiatry and Neuroscience, 2023. 48(1): p. E23-E33.
	42. Schneider, E., et al., Effect of short-term, high-dose probiotic supplementation on cognition, related brain functions and BDNF in patients with depression: a secondary analysis of a randomized controlled trial. J Psychiatry Neurosci, 2023. 48(1): p. E23-e33.
	43. Cardelo, M.P., et al., Effect of the Mediterranean diet and probiotic supplementation in the management of mild cognitive impairment: Rationale, methods, and baseline characteristics. Frontiers in Nutrition, 2022. 9.
	44. Kobayashi, Y., et al., Effects of <i>Bifidobacterium breve</i> A1 on the cognitive function of older adults with memory complaints: a randomised, double-blind, placebo-controlled trial. Beneficial Microbes, 2019. 10(5): p. 511-520.
	45. Sakurai, K., et al., Effects of <i>Lactiplantibacillus plantarum</i> OLL2712 on Memory Function in Older Adults with Declining Memory: A Randomized Placebo-Controlled Trial. Nutrients, 2022. 14(20).
	46. Quesada Rodriguez, M.J., et al., Effects Of A Probiotic Formulation After Experimentally Induced Stress In An Adult Population. Clinical Nutrition ESPEN, 2023. 54: p. 650.
	47. Kobayashi, Y., et al., Effects of bifidobacterium breve a1 on the cognitive function of older adults with memory complaints: a randomised, double-blind, placebo-controlled trial. Beneficial microbes, 2019. 10(5): p. 511‐520.
	48. Kobayashi, Y., et al., Effects of bifidobacterium breve a1 on the cognitive function of older adults with memory complaints: A randomised, double-blind, placebo-controlled trial. Beneficial Microbes, 2019. 10(5): p. 511-520.
	49. Kobayashi, Y., et al., Effects of Bifidobacterium breve A1 on the cognitive function of older adults with memory complaints: a randomised, double-blind, placebo-controlled trial. Benef Microbes, 2019. 10(5): p. 511-520.
	50. Tao, N., et al., Effects of compound probiotics as auxiliary treatment on cognitive and metabolic function in patients with Alzheimer's disease. China Preventive Medicine, 2022. 23(9): p. 676-681.
	51. Adikari, A.M.G.C.P., M. Appukutty, and G. Kuan, Effects of Daily Probiotics Supplementation on Anxiety Induced Physiological Parameters among Competitive Football Players. Nutrients, 2020. 12(7).
	52. Bartos, A., J. Weinerova, and S. Diondet, Effects of human probiotics on memory and psychological and physical measures in community-dwelling older adults with normal and mildly impaired cognition: results of a bi-center, double-blind, randomized, and placebo-controlled clinical trial (CleverAge biota). Front Aging Neurosci, 2023. 15: p. 1163727.
	53. Bartos, A., J. Weinerova, and S. Diondet, Effects of human probiotics on memory and psychological and physical measures in community-dwelling older adults with normal and mildly impaired cognition: results of a bi-center, double-blind, randomized, and placebo-controlled clinical trial (CleverAge biota). Frontiers in Aging Neuroscience, 2023. 15.
	54. Sakurai, K., et al., Effects of Lactiplantibacillus plantarum OLL2712 on Memory Function in Older Adults with Declining Memory: A Randomized Placebo-Controlled Trial. Nutrients, 2022. 14(20).
	55. Wang, X., et al., Effects of long-term supplementation of probiotics on cognitive function and emotion in temporal lobe epilepsy. Front Neurol, 2022. 13: p. 948599.
	56. Wang, X., et al., Effects of long-term supplementation of probiotics on cognitive function and emotion in temporal lobe epilepsy. Frontiers in Neurology, 2022. 13.
	57. Wang, X., et al., Effects of long-term supplementation of probiotics on cognitive function and emotion in temporal lobe epilepsy. Frontiers in Neurology, 2022. 13.
	58. Murata, M., et al., Effects of paraprobiotic<i> Lactobacillus paracasei</i> MCC1849 supplementation on symptoms of the common cold and mood states in healthy adults. Beneficial Microbes, 2018. 9(6): p. 855-864.
	59. Mahboobi, S., et al., Effects of probiotic and magnesium co-supplementation on mood, cognition, intestinal barrier function and inflammation in individuals with obesity and depressed mood: A randomized, double-blind placebo-controlled clinical trial. Frontiers in Nutrition, 2022. 9.
	60. Ghafouri-Taleghani, F., et al., Effects of probiotic supplementation with weight reducing intervention on anthropometric measures, body composition, eating behavior, and related hormone levels in patients with food addiction and weight regain after bariatric surgery: a study protocol for a randomized clinical trial. Bmc Nutrition, 2023. 9(1).
	61. Akhgarjand, C., et al., Effects of probiotic supplements on cognition, anxiety, and physical activity in subjects with mild and moderate Alzheimer's disease: A randomized, double-blind, and placebo-controlled study. Frontiers in Aging Neuroscience, 2022. 14.
	62. Akhgarjand, C., et al., Effects of probiotic supplements on cognition, anxiety, and physical activity in subjects with mild and moderate Alzheimer’s disease: A randomized, double-blind, and placebo-controlled study. Frontiers in Aging Neuroscience, 2022. 14.
	63. Ruiz-Gonzalez, C., et al., Effects of probiotics on cognitive and emotional functions in healthy older adults: Protocol for a double-blind randomized placebo-controlled crossover trial. Research in nursing & health, 2022. 45(3): p. 274-286.
	64. Ruiz-Gonzalez, C., et al., Effects of probiotics on cognitive and emotional functions in healthy older adults: Protocol for a double-blind randomized placebo-controlled crossover trial. Res Nurs Health, 2022. 45(3): p. 274-286.
	65. Ruiz-Gonzalez, C., et al., Effects of probiotics on cognitive and emotional functions in healthy older adults: Protocol for a double-blind randomized placebo-controlled crossover trial. Research in Nursing & Health, 2022. 45(3): p. 274-286.
	66. Ruiz-Gonzalez, C., et al., Effects of probiotics on cognitive and emotional functions in healthy older adults: protocol for a double-blind randomized placebo-controlled crossover trial. Research in nursing & health, 2022.
	67. Huang, J., et al., The effects of probiotics plus dietary fiber on antipsychotic-induced weight gain: a randomized clinical trial. Translational Psychiatry, 2022. 12(1).
	68. Huang, J., et al., The effects of probiotics plus dietary fiber on antipsychotic-induced weight gain: a randomized clinical trial. Transl Psychiatry, 2022. 12(1): p. 185.
	69. Ruiz-Gonzalez, C., et al., Effects of probiotics supplementation on dementia and cognitive impairment: A systematic review and meta-analysis of preclinical and clinical studies. Progress in Neuro-Psychopharmacology & Biological Psychiatry, 2021. 108.
	70. Hwang, Y.-H., et al., Efficacy and Safety of Lactobacillus Plantarum C29-Fermented Soybean (DW2009) in Individuals with Mild Cognitive Impairment: A 12-Week, Multi-Center, Randomized, Double-Blind, Placebo-Controlled Clinical Trial. Nutrients, 2019. 11(2).
	71. Hwang, Y.H., et al., Efficacy and safety of lactobacillus plantarum C29-fermented soybean (DW2009) in individuals with mild cognitive impairment: A 12-week, multi-center, randomized, double-blind, placebo-controlled clinical trial. Nutrients, 2019. 11(2).
	72. Hwang, Y.H., et al., Efficacy and Safety of Lactobacillus Plantarum C29-Fermented Soybean (DW2009) in Individuals with Mild Cognitive Impairment: A 12-Week, Multi-Center, Randomized, Double-Blind, Placebo-Controlled Clinical Trial. Nutrients, 2019. 11(2).
	73. Xiang, S., et al., Efficacy and Safety of Probiotics for the Treatment of Alzheimer's Disease, Mild Cognitive Impairment, and Parkinson's Disease: A Systematic Review and Meta-Analysis. Frontiers in Aging Neuroscience, 2022. 14.
	74. Xiang, S., et al., Efficacy and Safety of Probiotics for the Treatment of Alzheimer's Disease, Mild Cognitive Impairment, and Parkinson's Disease: A Systematic Review and Meta-Analysis. Front Aging Neurosci, 2022. 14: p. 730036.
	75. Han, X., et al., Efficacy and Safety of Rifaximin Versus Placebo or Other Active Drugs in Critical ill Patients With Hepatic Encephalopathy. Frontiers in Pharmacology, 2021. 12.
	76. Wang, N., et al., The efficacy of a multistrain probiotic on cognitive function and risk of falls in patients with cirrhosis A protocol for systematic review and meta-analysis. Medicine, 2021. 100(16).
	77. Wang, N., et al., The efficacy of a multistrain probiotic on cognitive function and risk of falls in patients with cirrhosis: A protocol for systematic review and meta-analysis. Medicine (Baltimore), 2021. 100(16): p. e25535.
	78. Den, H., et al., Efficacy of probiotics on cognition, and biomarkers of inflammation and oxidative stress in adults with Alzheimer's disease or mild cognitive impairment - a meta-analysis of randomized controlled trials. Aging (Albany NY), 2020. 12(4): p. 4010-4039.
	79. Deng, H., et al., Efficacy of probiotics on cognition, and biomarkers of inflammation and oxidative stress in adults with Alzheimer's disease or mild cognitive impairment - a meta-analysis of randomized controned trials. Aging-Us, 2020. 12(4): p. 4010-4039.
	80. Mills, S., et al., Efficacy of<i> Bifidobacterium</i><i> longum</i> alone or in multi-strain probiotic formulations during early life and beyond. Gut Microbes, 2023. 15(1).
	81. Zhang, X., et al., Efficiency of probiotics in elderly patients undergoing orthopedic surgery for postoperative cognitive dysfunction: a study protocol for a multicenter, randomized controlled trial. Trials, 2023. 24(1): p. 146.
	82. Zhang, X., et al., Efficiency of probiotics in elderly patients undergoing orthopedic surgery for postoperative cognitive dysfunction: a study protocol for a multicenter, randomized controlled trial. Trials, 2023. 24(1).
	83. Sanborn, V., et al., Examining the cognitive benefits of probiotic supplementation in physically active older adults: a randomized clinical trial. Physiologie appliquee, nutrition et metabolisme [Applied physiology, nutrition, and metabolism], 2022.
	84. Sanborn, V., et al., Examining the cognitive benefits of probiotic supplementation in physically active older adults: A randomized clinical trial. Applied physiology, nutrition, and metabolism = Physiologie appliquee, nutrition et metabolisme, 2022. 47(8): p. 871-882.
	85. Sanborn, V., et al., Examining the cognitive benefits of probiotic supplementation in physically active older adults: A randomized clinical trial. Appl Physiol Nutr Metab, 2022. 47(8): p. 871-882.
	86. Sanborn, V., et al., Examining the cognitive benefits of probiotic supplementation in physically active older adults: A randomized clinical trial. Applied Physiology Nutrition and Metabolism, 2022.
	87. Fernandez, M.J.F., E. Valero-Cases, and L. Rincon-Frutos, Food Components with the Potential to be Used in the Therapeutic Approach of Mental Diseases. Current Pharmaceutical Biotechnology, 2019. 20(2): p. 100-113.
	88. Aljumaah, M., et al., The Gut Microbiome, Mild Cognitive Impairment, and Probiotics: a Randomized Clinical Trial in Middle-Aged and Older Adults. Current Developments in Nutrition, 2023. 7.
	89. Aljumaah, M.R., et al., The gut microbiome, mild cognitive impairment, and probiotics: a randomized clinical trial in middle-aged and older adults. Clinical nutrition (Edinburgh, Scotland), 2022. 41(11): p. 2565‐2576.
	90. Aljumaah, M.R., et al., The gut microbiome, mild cognitive impairment, and probiotics: A randomized clinical trial in middle-aged and older adults. Clinical Nutrition, 2022. 41(11): p. 2565-2576.
	91. Aljumaah, M.R., et al., The gut microbiome, mild cognitive impairment, and probiotics: A randomized clinical trial in middle-aged and older adults. Clin Nutr, 2022. 41(11): p. 2565-2576.
	92. Aljumaah, M.R., et al., The gut microbiome, mild cognitive impairment, and probiotics: A randomized clinical trial in middle-aged and older adults. Clinical Nutrition, 2022. 41(11): p. 2565-2576.
	93. Sharma, G., et al., Gut microbiota dysbiosis and Huntington's disease: Exploring the gut-brain axis and novel microbiota-based interventions. Life Sciences, 2023. 328.
	94. Santocchi, E., et al., Gut to brain interaction in Autism Spectrum Disorders: a randomized controlled trial on the role of probiotics on clinical, biochemical and neurophysiological parameters. Bmc Psychiatry, 2016. 16.
	95. Kang, J.W., et al., THE GUT-PRO STUDY: A PILOT PROBIOTIC INTERVENTION STUDY in ALZHEIMER'S DISEASE. Journal of Prevention of Alzheimer's Disease, 2022. 9: p. S109.
	96. Rahimi, R.S. and D.C. Rockey, Hepatic encephalopathy: how to test and treat. Current Opinion in Gastroenterology, 2014. 30(3): p. 265-271.
	97. Kobayashi, Y., et al., <i>Bifidobacterium Brev</i>e A1 Supplementation Improved Cognitive Decline in Older Adults with Mild Cognitive Impairment: An Open-Label, Single-Arm Study. Jpad-Journal of Prevention of Alzheimers Disease, 2019. 6(1): p. 70-75.
	98. Akar, M., et al., Impact of oral probiotics on neurodevelopmental outcomes in preterm infants. Journal of Maternal-Fetal & Neonatal Medicine, 2017. 30(4): p. 411-415.
	99. Recharla, N., et al., Impact of probiotics on cognition and constipation in the elderly: A meta-analysis. Heliyon, 2023. 9(7).
	100. Moloney, G.M., et al., Improvements in sleep indices during exam stress due to consumption of a Bifidobacterium longum. Brain, Behavior, & Immunity - Health, 2021. 10.
	101. Moloney, G.M., et al., Improvements in sleep indices during exam stress due to consumption of a Bifidobacterium longum. Brain, behavior, & immunity - health, 2021. 10: p. 100174-100174.
	102. Liu, C., X. Guo, and X. Chang, Intestinal Flora Balance Therapy Based on Probiotic Support Improves Cognitive Function and Symptoms in Patients with Alzheimer's Disease: A Systematic Review and Meta-analysis. Biomed Research International, 2022. 2022.
	103. Yu, W., et al., Intestinal Flora Dysbiosis Aggravates Cognitive Dysfunction Associated With Neuroinflammation in Heart Failure. Journal of Cardiac Failure, 2020. 26(10): p. 885-894.
	104. Wang, J., et al., Letter to the editor: Comment on "the gut microbiome, mild cognitive impairment, and probiotics: A randomized clinical trial in middle-aged and older adults". Clin Nutr, 2023. 42(2): p. 245-246.
	105. Wang, J., et al., Letter to the editor: Comment on “the gut microbiome, mild cognitive impairment, and probiotics: A randomized clinical trial in middle-aged and older adults”. Clinical Nutrition, 2023. 42(2): p. 245-246.
	106. Kelly John, R., et al., Lost in translation? The potential psychobiotic Lactobacillus rhamnosus (JB-1) fails to modulate stress or cognitive performance in healthy male subjects. 2017: p. 50‐59.
	107. Kelly, J.R., et al., Lost in translation? The potential psychobiotic Lactobacillus rhamnosus (JB-1) fails to modulate stress or cognitive performance in healthy male subjects. Brain Behavior and Immunity, 2017. 61: p. 50-59.
	108. Dorman, G., et al., Medicinal Herbs and Nutritional Supplements for Dementia Therapy: Potential Targets and Clinical Evidence. Cns & Neurological Disorders-Drug Targets, 2022. 21(1): p. 26-51.
	109. Baldi, S., et al., Microbiota shaping - the effects of probiotics, prebiotics, and fecal microbiota transplant on cognitive functions: A systematic review. World J Gastroenterol, 2021. 27(39): p. 6715-6732.
	110. Baldi, S., et al., Microbiota shaping - the effects of probiotics, prebiotics, and fecal microbiota transplant on cognitive functions: A systematic review. World Journal of Gastroenterology, 2021. 27(39): p. 6715-6732.
	111. Murray, E.R., M. Kemp, and T.T. Nguyen, The Microbiota-Gut-Brain Axis in Alzheimer's Disease: A Review of Taxonomic Alterations and Potential Avenues for Interventions. Arch Clin Neuropsychol, 2022. 37(3): p. 595-607.
	112. Murray, E.R., M. Kemp, and T.T. Nguyen, The Microbiota-Gut-Brain Axis in Alzheimer's Disease: A Review of Taxonomic Alterations and Potential Avenues for Interventions. Archives of Clinical Neuropsychology, 2022. 37(3): p. 595-607.
	113. Baiao, R., et al., Multispecies probiotic administration reduces emotional salience and improves mood in subjects with moderate depression: a randomised, double-blind, placebo-controlled study. Psychological Medicine, 2023. 53(8): p. 3437-3447.
	114. Román, E., et al., A multispecies probiotic improves cognitive function, risk of falls and inflammatory response in cirrhotic patients. Annals of Nutrition and Metabolism, 2017. 71(1-2): p. 54.
	115. Soriano, G., et al., A multistrain probiotic increases serum glutamine/glutamate ratio in patients with cirrhosis. A metabolomic analysis. Journal of Hepatology, 2022. 77: p. S886-S887.
	116. Laghi, L., et al., A multistrain probiotic increases the serum glutamine/glutamate ratio in patients with cirrhosis: a metabolomic analysis. Hepatology Communications, 2023. 7(4).
	117. Vanhatalo, A., et al., Network analysis of nitrate-sensitive oral microbiome reveals interactions with cognitive function and cardiovascular health across dietary interventions. Redox Biology, 2021. 41.
	118. Webster, K.E., et al., Non-pharmacological interventions for prophylaxis of vestibular migraine. The Cochrane database of systematic reviews, 2023. 4: p. CD015321-CD015321.
	119. Saccarello, A., et al., Oral Administration of S-Adenosylmethionine (SAMe) and Lactobacillus Plantarum HEAL9 Improves the Mild-To-Moderate Symptoms of Depression: A Randomized, Double-Blind, Placebo-Controlled Study. The primary care companion for CNS disorders, 2020. 22(4).
	120. Wang, P., et al., Perioperative probiotic treatment decreased the incidence of postoperative cognitive impairment in elderly patients following non-cardiac surgery: A randomised double-blind and placebo-controlled trial. Clinical Nutrition, 2021. 40(1): p. 64-71.
	121. Wang, P., et al., Perioperative probiotic treatment decreased the incidence of postoperative cognitive impairment in elderly patients following non-cardiac surgery: a randomised double-blind and placebo-controlled trial. Clinical nutrition (Edinburgh, Scotland), 2021. 40(1): p. 64‐71.
	122. Wang, P., et al., Perioperative probiotic treatment decreased the incidence of postoperative cognitive impairment in elderly patients following non-cardiac surgery: A randomised double-blind and placebo-controlled trial. Clin Nutr, 2021. 40(1): p. 64-71.
	123. Wang, P., et al., Perioperative probiotic treatment decreased the incidence of postoperative cognitive impairment in elderly patients following non-cardiac surgery: A randomised double-blind and placebo-controlled trial. Clinical Nutrition, 2021. 40(1): p. 64-71.
	124. Hu, L., et al., Perioperative probiotics attenuates postoperative cognitive dysfunction in elderly patients undergoing hip or knee arthroplasty: a randomized, double-blind, and placebo-controlled trial. Frontiers in aging neuroscience, 2023. 14.
	125. Hu, L., et al., Perioperative probiotics attenuates postoperative cognitive dysfunction in elderly patients undergoing hip or knee arthroplasty: A randomized, double-blind, and placebo-controlled trial. Frontiers in Aging Neuroscience, 2023. 14.
	126. Hu, L., et al., Perioperative probiotics attenuates postoperative cognitive dysfunction in elderly patients undergoing hip or knee arthroplasty: A randomized, double-blind, and placebo-controlled trial. Frontiers in Aging Neuroscience, 2023. 14.
	127. Marx, W., et al., Prebiotics, probiotics, fermented foods and cognitive outcomes: A meta-analysis of randomized controlled trials. Neuroscience and Biobehavioral Reviews, 2020. 118: p. 472-484.
	128. Xiao, J., et al., Probiotic <i>Bifidobacterium breve</i> in Improving Cognitive Functions of Older Adults with Suspected Mild Cognitive Impairment: A Randomized, Double-Blind, Placebo-Controlled Trial. Journal of Alzheimers Disease, 2020. 77(1): p. 139-147.
	129. Shi, S., et al., Probiotic <i>Bifidobacterium</i> longum BB68S Improves Cognitive Functions in Healthy Older Adults: A Randomized, Double-Blind, Placebo-Controlled Trial. Nutrients, 2023. 15(1).
	130. Tamtaji, O.R., et al., Probiotic and selenium co-supplementation, and the effects on clinical, metabolic and genetic status in Alzheimer's disease: A randomized, double-blind, controlled trial. Clinical Nutrition, 2019. 38(6): p. 2569-2575.
	131. Xiao, J., et al., Probiotic Bifidobacterium breve in Improving Cognitive Functions of Older Adults with Suspected Mild Cognitive Impairment: A Randomized, Double-Blind, Placebo-Controlled Trial. Journal of Alzheimer's Disease, 2020. 77(1): p. 139-147.
	132. Xiao, J., et al., Probiotic Bifidobacterium breve in Improving Cognitive Functions of Older Adults with Suspected Mild Cognitive Impairment: A Randomized, Double-Blind, Placebo-Controlled Trial. J Alzheimers Dis, 2020. 77(1): p. 139-147.
	133. Shi, S., et al., Probiotic Bifidobacterium longum BB68S Improves Cognitive Functions in Healthy Older Adults: a Randomized, Double-Blind, Placebo-Controlled Trial. Nutrients, 2022. 15(1).
	134. Shi, S., et al., Probiotic Bifidobacterium longum BB68S Improves Cognitive Functions in Healthy Older Adults: A Randomized, Double-Blind, Placebo-Controlled Trial. Nutrients, 2022. 15(1).
	135. Shi, S., et al., Probiotic Bifidobacterium longum BB68S Improves Cognitive Functions in Healthy Older Adults: a Randomized, Double-Blind, Placebo-Controlled Trial. Nutrients, 2023. 15(1): p. 51.
	136. Fei, Y., et al., Probiotic intervention benefits multiple neural behaviors in older adults with mild cognitive impairment. Geriatric nursing (New York, N.Y.), 2023. 51: p. 167-175.
	137. Fei, Y., et al., Probiotic intervention benefits multiple neural behaviors in older adults with mild cognitive impairment. Geriatr Nurs, 2023. 51: p. 167-175.
	138. Fei, Y., et al., Probiotic intervention benefits multiple neural behaviors in older adults with mild cognitive impairment. Geriatric Nursing, 2023. 51: p. 167-175.
	139. Carlman, H.M.T.E., et al., Probiotic Mixture Containing <i>Lactobacillus helveticus</i>, <i>Bifidobacterium longum</i> and <i>Lactiplantibacillus plantarum</i> Affects Brain Responses to an Arithmetic Stress Task in Healthy Subjects: A Randomised Clinical Trial and Proof-of-Concept Study. Nutrients, 2022. 14(7).
	140. Edebol Carlman, H.M.T., et al., Probiotic Mixture Containing Lactobacillus helveticus, Bifidobacterium longum and Lactiplantibacillus plantarum Affects Brain Responses to an Arithmetic Stress Task in Healthy Subjects: a Randomised Clinical Trial and Proof-of-Concept Study. Nutrients, 2022. 14(7).
	141. Smith, C.A., et al., Probiotic Releasing Angiotensin (1-7) in a Drosophila Model of Alzheimer's Disease Produces Sex-Specific Effects on Cognitive Function. Journal of Alzheimer's Disease, 2022. 85(3): p. 1205-1217.
	142. Smith, C.A., et al., Probiotic Releasing Angiotensin (1-7) in a Drosophila Model of Alzheimer's Disease Produces Sex-Specific Effects on Cognitive Function. Journal of Alzheimers Disease, 2022. 85(3): p. 1205-1217.
	143. Juan, Z., et al., Probiotic supplement attenuates chemotherapy-related cognitive impairment in patients with breast cancer: a randomised, double-blind, and placebo-controlled trial. European Journal of Cancer, 2022. 161: p. 10-22.
	144. Juan, Z., et al., Probiotic supplement attenuates chemotherapy-related cognitive impairment in patients with breast cancer: a randomised, double-blind, and placebo-controlled trial. Eur J Cancer, 2022. 161: p. 10-22.
	145. Zhang, J., et al., Probiotic supplement attenuates chemotherapy-related cognitive impairment in patients with breast cancer: a randomised, double-blind, and placebo-controlled trial. European Journal of Cancer, 2022. 161: p. 10-22.
	146. Handajani, Y.S., et al., Probiotic supplementation improved cognitive function in cognitively impaired and healthy older adults: a systematic review of recent trials. Neurol Sci, 2023. 44(4): p. 1163-1169.
	147. Handajani, Y.S., et al., Probiotic supplementation improved cognitive function in cognitively impaired and healthy older adults: a systematic review of recent trials. Neurological Sciences, 2023. 44(4): p. 1163-1169.
	148. Kim, C.-S., et al., Probiotic Supplementation Improves Cognitive Function and Mood with Changes in Gut Microbiota in Community-Dwelling Older Adults: A Randomized, Double-Blind, Placebo-Controlled, Multicenter Trial. Journals of Gerontology Series a-Biological Sciences and Medical Sciences, 2021. 76(1): p. 32-40.
	149. Kim, C.S., et al., Probiotic Supplementation Improves Cognitive Function and Mood with Changes in Gut Microbiota in Community-Dwelling Older Adults: A Randomized, Double-Blind, Placebo-Controlled, Multicenter Trial. J Gerontol A Biol Sci Med Sci, 2021. 76(1): p. 32-40.
	150. Kim, C.S., et al., Probiotic Supplementation Improves Cognitive Function and Mood with Changes in Gut Microbiota in Community-Dwelling Older Adults: A Randomized, Double-Blind, Placebo-Controlled, Multicenter Trial. The journals of gerontology. Series A, Biological sciences and medical sciences, 2021. 76(1): p. 32-40.
	151. Liu, N., et al., Probiotic supplements are effective in people with cognitive impairment: a meta-analysis of randomized controlled trials. Nutr Rev, 2023. 81(9): p. 1091-1104.
	152. Liu, N., et al., Probiotic supplements are effective in people with cognitive impairment: a meta-analysis of randomized controlled trials. Nutrition Reviews, 2023. 81(9): p. 1091-1104.
	153. Yu, W., et al., Probiotics alleviate cognitive dysfunction associated with neuroinflammation in cardiac surgery. American Journal of Translational Research, 2019. 11(12): p. 7614-7626.
	154. Jacobs, S.E., et al., Probiotics and neurodevelopment in very preterm infants: follow-up of a randomised controlled trial. Journal of paediatrics and child health, 2016. 52: p. 56.
	155. Jacobs, S.E., et al., Probiotics and neurodevelopment in very preterm infants: Follow-up of a randomised controlled trial. Journal of Paediatrics and Child Health, 2016. 52: p. 56.
	156. Jacobs, S., et al., Probiotics and neurodevelopment in very preterm infants: Follow-up of a randomized trial. European Journal of Pediatrics, 2016. 175(11): p. 1440-1441.
	157. Romo-Araiza, A., et al., Probiotics and Prebiotics as a Therapeutic Strategy to Improve Memory in a Model of Middle-Aged Rats. Frontiers in Aging Neuroscience, 2018. 10.
	158. Romo-Araiza, A., et al., Probiotics and Prebiotics as a Therapeutic Strategy to Improve Memory in a Model of Middle-Aged Rats. Frontiers in Aging Neuroscience, 2018. 10.
	159. Kruger, J.F., et al., Probiotics for dementia: a systematic review and meta-analysis of randomized controlled trials. Nutrition Reviews, 2021. 79(2): p. 160-170.
	160. Roman, P., et al., Probiotics for fibromyalgia: study design for a pilot double-blind, randomized controlled trial. Nutricion Hospitalaria, 2017. 34(5): p. 250-255.
	161. Tan, A.H., et al., Probiotics for Parkinson's disease: Current evidence and future directions. Jgh Open, 2021. 5(4): p. 414-419.
	162. Kiousi, D.E., et al., Probiotics in Extraintestinal Diseases: Current Trends and New Directions. Nutrients, 2019. 11(4).
	163. Sanchez-de-Lara-Sanchez, S. and A. Maria Sanchez-Perez, Probiotics Treatment Can Improve Cognition in Patients with Mild Cognitive Impairment: A Systematic Review. Journal of Alzheimers Disease, 2022. 89(4): p. 1173-1191.
	164. Sánchez-de-Lara-Sánchez, S. and A.M. Sánchez-Pérez, Probiotics Treatment Can Improve Cognition in Patients with Mild Cognitive Impairment: A Systematic Review. J Alzheimers Dis, 2022. 89(4): p. 1173-1191.
	165. Lv, T., et al., Probiotics treatment improves cognitive impairment in patients and animals: A systematic review and meta-analysis. Neuroscience and Biobehavioral Reviews, 2021. 120: p. 159-172.
	166. Li, W., et al., Probiotics, prebiotics, and synbiotics for the treatment of dementia: Protocol for a systematic review. Medicine, 2020. 99(5).
	167. Jacobs, S.E., et al., Probiotics, prematurity and neurodevelopment: follow-up of a randomised trial. BMJ Paediatr Open, 2017. 1(1): p. e000176.
	168. Jacobs, S.E., et al., Probiotics, prematurity and neurodevelopment: follow-up of a randomised trial. BMJ paediatrics open, 2017. 1(1).
	169. Jacobs, S.E., et al., Probiotics, prematurity and neurodevelopment: follow-up of a randomised trial. Bmj Paediatrics Open, 2017. 1(1).
	170. Sanborn, V., et al., Randomized Clinical Trial Examining the Impact of <i>Lactobacillus rhamnosus</i> GG Probiotic Supplementation on Cognitive Functioning in Middle-aged and Older Adults. Neuropsychiatric Disease and Treatment, 2020. 16: p. 2765-2777.
	171. Sanborn, V., et al., Randomized clinical trial examining the impact of Lactobacillus rhamnosus GG probiotic supplementation on cognitive functioning in middle-aged and older adults. Neuropsychiatric disease and treatment, 2020. 16: p. 2765‐2777.
	172. Sanborn, V., et al., Randomized clinical trial examining the impact of Lactobacillus rhamnosus GG probiotic supplementation on cognitive functioning in middle-aged and older adults. Neuropsychiatric Disease and Treatment, 2020. 16: p. 2765-2777.
	173. Sanborn, V., et al., A randomized clinical trial examining the impact of LGG probiotic supplementation on psychological status in middle-aged and older adults. Contemporary Clinical Trials Communications, 2018. 12: p. 192-197.
	174. Sanborn, V., et al., A randomized clinical trial examining the impact of LGG probiotic supplementation on psychological status in middle-aged and older adults. Contemp Clin Trials Commun, 2018. 12: p. 192-197.
	175. Sanborn, V., et al., A randomized clinical trial examining the impact of LGG probiotic supplementation on psychological status in middle-aged and older adults. Contemporary clinical trials communications, 2018. 12: p. 192‐197.
	176. Sanborn, V., et al., A randomized clinical trial examining the impact of LGG probiotic supplementation on psychological status in middle-aged and older adults. Contemporary Clinical Trials Communications, 2018. 12: p. 192-197.
	177. Wasser, C.I., et al., A Randomized Controlled Trial of Probiotics Targeting Gut Dysbiosis in Huntington's Disease. Journal of Huntingtons Disease, 2023. 12(1): p. 43-55.
	178. Wasser, C.I., et al., A Randomized Controlled Trial of Probiotics Targeting Gut Dysbiosis in Huntington's Disease. J Huntingtons Dis, 2023. 12(1): p. 43-55.
	179. Wasser, C., et al., A randomized controlled trial of the efficacy of a probiotic intervention to modulate gut microbiota and symptoms in huntington's disease. Neurotherapeutics, 2020. 17(1 SUPPL): p. S10.
	180. Steenbergen, L., et al., A randomized controlled trial to test the effect of multispecies probiotics on cognitive reactivity to sad mood. Brain Behavior and Immunity, 2015. 48: p. 258-264.
	181. Schmitt, L.M., et al., Results of a phase Ib study of SB-121, an investigational probiotic formulation, a randomized controlled trial in participants with autism spectrum disorder. Scientific Reports, 2023. 13(1).
	182. Aaldijk, E. and Y. Vermeiren, The role of serotonin within the microbiota-gut-brain axis in the development of Alzheimer's disease: A narrative review. Ageing Research Reviews, 2022. 75.
	183. Louzada, E.R. and S.M.L. Ribeiro, Synbiotic supplementation, systemic inflammation, and symptoms of brain disorders in elders: A secondary study from a randomized clinical trial. Nutr Neurosci, 2020. 23(2): p. 93-100.
	184. Setbo, E., et al., Utility of Probiotics for Maintenance or Improvement of Health Status in Older People - A Scoping Review. J Nutr Health Aging, 2019. 23(4): p. 364-372.
	185. El-Abbadi, N.H., M.C. Dao, and S.N. Meydani, Yogurt: role in healthy and active aging. American Journal of Clinical Nutrition, 2014. 99(5): p. 1263S-1270S.
	186. 张艳丽, 冯.A.张.A., 肠道益生菌对老年非酒精性脂肪性肝病患者肝脏脂肪含量和认知功能的影响. 老年医学研究, 2020. 1(1).
	187. 张丽, 王志永, and 王袆, 益生菌补充剂对自闭症谱系障碍儿童胃肠道功能和核心症状的影响. 临床心身疾病杂志, 2023. 29(1): p. 22-27.
	188. 张宏博, et al., 肠内营养支持治疗对急性心源性脑卒中伴吞咽功能障碍患者的临床疗效. 中国微生态学杂志, 2019. 31(01): p. 90-93.
	189. 张宏博, et al., 肠内营养支持治疗对急性心源性脑卒中伴吞咽功能障碍患者的临床疗效. 中国微生态学杂志, 2019. 31(1): p. 90-93.
	190. 刘海涛, 肠道菌群与AD认知障碍的相关性及补充益生菌对老年MCI的作用. 2020.
	191. 李正民, et al., 益生菌对脂多糖诱发大鼠脑内神经炎症及认知功能障碍保护作用的实验研究. 陕西医学杂志, 2021. 50(7): p. 771-775.
	192. 郭伟, et al., 根除幽门螺杆菌联合益生菌治疗对2型糖尿病患者轻度认知功能障碍的效果观察. 中国药师, 2020. 23(10): p. 1977-1980.
	193. 费禹哲, 益生菌干预轻度认知障碍患者效果评估及机理研究. 2023.
	194. 陈蓓, 唐.A.苏.A.魏.A.曹.A., 经颅直流电刺激联合益生菌对脑卒中后认知功能障碍患者的作用. 中国微生态学杂志, 2023. 35(2).
	195. Azuma, N., et al., Effect of Continuous Ingestion of Bifidobacteria and Dietary Fiber on Improvement in Cognitive Function: a Randomized, Double-Blind, Placebo-Controlled Trial. Nutrients, 2023. 15(19).
	196. Slykerman, R.F., et al., Effect of early probiotic supplementation on childhood cognition, behaviour and mood a randomised, placebo-controlled trial. Acta Paediatrica, 2018. 107(12): p. 2172-2178.
	197. Bartos, A., et al., Effect of human probiotics on memory, psychological and biological measures in elderly: A study protocol of bi-center, double-blind, randomized, placebo-controlled clinical trial (CleverAge Biota). Frontiers in Aging Neuroscience, 2022. 14.
	198. Lakshmi, P., et al., Effect of lobun probiotics in patients with chronic kidney disease stage III and IV, placebo-controlled open-labeled study. British Journal of Clinical Pharmacology, 2020. 86(6): p. 1198-1199.
	199. Cardona, D., et al., The Effect of Multiprobiotics on Memory and Attention in Fibromyalgia: a Pilot Randomized Controlled Trial. International journal of environmental research and public health, 2021. 18(7).
	200. Wu, L., et al., The effect of multispecies probiotics on cognitive reactivity to sad mood in patients with Crohn's disease. Journal of Functional Foods, 2021. 82.
	201. Cin, N.N.A., et al., Effect of prebiotic and probiotic supplementation on reduced pain in patients with fibromyalgia syndrome: a double-blind, placebo-controlled randomized clinical trial. Psychology Health & Medicine, 2023.
	202. Tctr, Effect of Probiotic Nata Jelly from Pineapple Juice on Depressive, Anxiety and Stress Symptoms. https://trialsearch.who.int/Trial2.aspx?TrialID=TCTR20221123005, 2022.
	203. Nct, Effect of Probiotic vs Placebo on Cognition Outcomes in Patients With Bipolar Disorder. https://clinicaltrials.gov/ct2/show/NCT05954598, 2023.
	204. Nct, The Effect of Probiotics Added to the Mother's Diet on Preterm Babies. https://clinicaltrials.gov/ct2/show/NCT06118801, 2023.
	205. Irct20190316043072N, The effect of probiotics in improving symptoms of anxiety, depression and appetite in HIV positive patients. https://trialsearch.who.int/Trial2.aspx?TrialID=IRCT20190316043072N3, 2023.
	206. Wang, H., et al., Effect of Probiotics on Central Nervous System Functions in Animals and Humans: A Systematic Review. Journal of Neurogastroenterology and Motility, 2016. 22(4): p. 589-605.
	207. Eastwood, J., et al., The effect of probiotics on cognitive function across the human lifespan: A systematic review. Neurosci Biobehav Rev, 2021. 128: p. 311-327.
	208. Schneider, E., et al., Effect of short-term, high-dose probiotic supplementation on cognition, related brain functions and BDNF in patients with depression: a secondary analysis of a randomized controlled trial. Journal of Psychiatry & Neuroscience, 2023. 48(1): p. E23-E33.
	209. Zhao, Z., et al., Effectiveness of probiotic/prebiotic/synbiotic treatments on anxiety: A systematic review and meta-analysis of randomized controlled trials. Journal of Affective Disorders, 2023. 343: p. 9-21.
	230. Yang, J., et al., Effects of gut microbial-based treatments on gut microbiota, behavioral symptoms, and gastrointestinal symptoms in children with autism spectrum disorder: A systematic review. Psychiatry Research, 2020. 293.
	231. Gutierrez, L., et al., Effects of nutrition on cognitive function in adults with or without cognitive impairment: A systematic review of randomized controlled clinical trials. Nutrients, 2021. 13(11).
	232. Mohammadparast, V., et al., Effects of Probiotic and Selenium Co-supplementation on Lipid Profile and Glycemia Indices: A Systematic Review and Meta-analysis of Randomized Clinical Trials. Current Nutrition Reports, 2023. 12(1): p. 167-180.
	233. Wallace, C.J.K. and R. Milev, The effects of probiotics on depressive symptoms in humans: a systematic review. Annals of General Psychiatry, 2017. 16.
	234. Ruiz-Gonzalez, C., et al., Effects of probiotics supplementation on dementia and cognitive impairment: A systematic review and meta-analysis of preclinical and clinical studies. Prog Neuropsychopharmacol Biol Psychiatry, 2021. 108: p. 110189.
	235. Firth, J., et al., The efficacy and safety of nutrient supplements in the treatment of mental disorders: a meta-review of meta-analyses of randomized controlled trials. World Psychiatry, 2019. 18(3): p. 308-324.
	236. Xiang, S., et al., Efficacy and Safety of Probiotics for the Treatment of Alzheimer's Disease, Mild Cognitive Impairment, and Parkinson's Disease: A Systematic Review and Meta-Analysis. Frontiers in Aging Neuroscience, 2022. 14.
	237. Han, X., et al., Efficacy and Safety of Rifaximin Versus Placebo or Other Active Drugs in Critical ill Patients With Hepatic Encephalopathy. Frontiers in Pharmacology, 2021. 12.
	238. Wang, N., et al., The efficacy of a multistrain probiotic on cognitive function and risk of falls in patients with cirrhosis: A protocol for systematic review and meta-analysis. Medicine (United States), 2021. 100(16): p. E25535.
	239. Mills, S., et al., Efficacy of Bifidobacterium longum alone or in multi-strain probiotic formulations during early life and beyond. Gut Microbes, 2023. 15(1): p. 2186098.
	240. Jasińska, K., et al., The efficacy of probiotics in patients with dementia-a preliminary search results of systematic review. European Psychiatry, 2019. 56: p. S176-S177.
	241. Den, H., et al., Efficacy of probiotics on cognition, and biomarkers of inflammation and oxidative stress in adults with Alzheimer's disease or mild cognitive impairment - a meta-analysis of randomized controlled trials. Aging, 2020. 12(4): p. 4010-4039.
	242. Riggio, O. and L. Ridola, Emerging drugs for hepatic encephalopathy. Expert Opinion on Emerging Drugs, 2009. 14(3): p. 537-549.
	243. Goyal, D., S.A. Ali, and R.K. Singh, Emerging role of gut microbiota in modulation of neuroinflammation and neurodegeneration with emphasis on Alzheimer's disease. Prog Neuropsychopharmacol Biol Psychiatry, 2021. 106: p. 110112.
	244. Wasén, C., et al., The emerging role of the microbiome in Alzheimer's disease. Int Rev Neurobiol, 2022. 167: p. 101-139.
	245. Sahney, A. and M. Wadhawan, Encephalopathy in Cirrhosis: Prevention and Management. Journal of Clinical and Experimental Hepatology, 2022. 12(3): p. 927-936.
	246. Arulsamy, A. and M.F. Shaikh, Epilepsy-associated comorbidities among adults: A plausible therapeutic role of gut microbiota. Neurobiol Dis, 2022. 165: p. 105648.
	247. Lekchand Dasriya, V., et al., Etiology and management of Alzheimer's disease: Potential role of gut microbiota modulation with probiotics supplementation. J Food Biochem, 2022. 46(1): p. e14043.
	248. Kou, J., et al., Evaluation of improvement of cognitive impairment in older adults with probiotic supplementation: A systematic review and meta-analysis. Geriatr Nurs, 2023. 54: p. 155-162.
	249. Prakash, R.K., S. Kanna, and K.D. Mullen, Evolving Concepts: The Negative Effect of Minimal Hepatic Encephalopathy and Role for Prophylaxis in Patients With Cirrhosis. Clinical Therapeutics, 2013. 35(9): p. 1458-1473.
	250. Frontiers Editorial, O., Expression of Concern: Effect of Probiotic Supplementation on Cognitive Function and Metabolic Status in Alzheimer's Disease: A Randomized, Double-Blind and Controlled Trial. Frontiers in Aging Neuroscience, 2020. 12.
	251. Fernández, M.J.F., E. Valero-Cases, and L. Rincon-Frutos, Food components with the potential to be used in the therapeutic approach of mental diseases. Current Pharmaceutical Biotechnology, 2019. 20(2): p. 100-113.
	252. Sayuk, G.S. and C.P. Gyawali, Functional Dyspepsia: Diagnostic and Therapeutic Approaches. Drugs, 2020. 80(13): p. 1319-1336.
	253. Soll, R.F., C. Ovelman, and W. McGuire, The future of Cochrane Neonatal. Early Human Development, 2020. 150.
	254. Panchal, H., et al., Growth and neuro-developmental outcomes of probiotic supplemented preterm infants-a systematic review and meta-analysis. European Journal of Clinical Nutrition, 2023. 77(9): p. 855-871.
	255. Sun, Y., et al., The Gut Microbiome as a Therapeutic Target for Cognitive Impairment. J Gerontol A Biol Sci Med Sci, 2020. 75(7): p. 1242-1250.
	256. Ghadiri, F., et al., Gut microbiome in multiple sclerosis-related cognitive impairment. Mult Scler Relat Disord, 2022. 67: p. 104165.
	257. Ghezzi, L., et al., The Gut Microbiome-Brain Crosstalk in Neurodegenerative Diseases. Biomedicines, 2022. 10(7).
	258. Bai, J., M. Behera, and D.W. Bruner, The gut microbiome, symptoms, and targeted interventions in children with cancer: a systematic review. Supportive Care in Cancer, 2018. 26(2): p. 427-439.
	259. Li, Y., et al., Gut Microbiota and Alzheimer's Disease: Pathophysiology and Therapeutic Perspectives. J Alzheimers Dis, 2021. 83(3): p. 963-976.
	260. Giuli, L., et al., Gut Microbiota and Neuroinflammation in Acute Liver Failure and Chronic Liver Disease. Metabolites, 2023. 13(6).
	261. Welcome, M.O., Gut Microbiota Disorder, Gut Epithelial and Blood-Brain Barrier Dysfunctions in Etiopathogenesis of Dementia: Molecular Mechanisms and Signaling Pathways. Neuromolecular Medicine, 2019. 21(3): p. 205-226.
	262. Sharma, G., et al., Gut microbiota dysbiosis and Huntington's disease: Exploring the gut-brain axis and novel microbiota-based interventions. Life Sci, 2023. 328: p. 121882.
	263. Barrio, C., S. Arias-Sánchez, and I. Martín-Monzón, The gut microbiota-brain axis, psychobiotics and its influence on brain and behaviour: A systematic review. Psychoneuroendocrinology, 2022. 137: p. 105640.
	264. Queiroz, S.A.L., et al., The Gut Microbiota-Brain Axis: A New Frontier on Neuropsychiatric Disorders. Front Psychiatry, 2022. 13: p. 872594.
	265. Ticinesi, A., et al., Gut microbiota, cognitive frailty and dementia in older individuals: a systematic review. Clin Interv Aging, 2018. 13: p. 1497-1511.
	266. Bengmark, S., Gut microbiota, immune development and function. Pharmacological Research, 2013. 69(1): p. 87-113.
	267. Sanborn, V., et al., A randomized clinical trial examining the impact of LGG probiotic supplementation on psychological status in middle-aged and older adults. Contemporary clinical trials communications, 2018. 12: p. 192‐197.
	268. ChiCtr, A randomized controlled and prospective clinical study of probiotics in the treatment of arteriosclerotic cerebrovascular disease. https://trialsearch.who.int/Trial2.aspx?TrialID=ChiCTR2100047078, 2021.
Literature with study mismatches or intervention/control inconsistencies	1. ChiCtr, Application of integrated traditional Chinese and Western medicine care and treatment in senile dementia and mild cognitive impairment patients. https://trialsearch.who.int/Trial2.aspx?TrialID=ChiCTR2200055918, 2022.
	2. Elhossiny, R.M., et al., Assessment of probiotic strain Lactobacillus acidophilus LB supplementation as adjunctive management of attention-deficit hyperactivity disorder in children and adolescents: a randomized controlled clinical trial. BMC psychiatry, 2023. 23(1): p. 823.
	3. Liu, Y., et al., The Association of Post-Stroke Cognitive Impairment and Gut Microbiota and its Corresponding Metabolites. J Alzheimers Dis, 2020. 73(4): p. 1455-1466.
	4. Actrn, Australian Immunity Trial (Trial A): the effect of milk proteins on immune function in healthy young adults. https://trialsearch.who.int/Trial2.aspx?TrialID=ACTRN12622000755730, 2022.
	5. Actrn, Australian Immunity Trial (Trial B): the effect of milk proteins on immune function in healthy young adults. https://trialsearch.who.int/Trial2.aspx?TrialID=ACTRN12622000757718, 2022.
	6. Allen, A.P., et al., Bifidobacterium longum 1714 as a translational psychobiotic: modulation of stress, electrophysiology and neurocognition in healthy volunteers. Translational psychiatry, 2016. 6(11): p. e939.
	7. Isrctn, Can taking probiotics improve well-being in females suffering from irritable bowel syndrome? https://trialsearch.who.int/Trial2.aspx?TrialID=ISRCTN14866272, 2022.
	8. Landi, C., et al., Cognitive impairment and CSF proteome modification after oral bacteriotherapy in HIV patients. J Neurovirol, 2020. 26(1): p. 95-106.
	9. Cannavale, C.N., et al., Consumption of a fermented dairy beverage improves hippocampal-dependent relational memory in a randomized, controlled cross-over trial. Nutritional Neuroscience, 2023. 26(3): p. 265-274.
	10. Agahi, A., et al., Corrigendum: does severity of Alzheimer's disease contribute to its responsiveness to modifying gut microbiota? A double blind clinical trial (Frontiers in Neurology (2018) 9 (662) DOI: 10.3389/fneur.2018.00662). Frontiers in neurology, 2019. 10(FEB).
	11. Carriere, A., et al., Deciphering cross talks of dopamine/insulin/NLRP3- Inflammasome signaling (DA/IN/NLRP3), metabolic syndrome(MeS) and cardiovascular risk (CVR) in drug- (antipsychotic)-induced Parkinsonism(DIP) and tardive dyskinesia(TD) mimicking Parkinson's disease(PD) motor/cognition symptoms: Neuroprotective effects of Panax ginseng: The prototypal NLRP3 regulator. Journal of Parkins…
	12. Sari, F.N., et al., Do oral probiotics affect growth and neurodevelopmental outcomes in very low-birth-weight preterm infants? American journal of perinatology, 2012. 29(8): p. 579‐586.
	13. Agahi, A., et al., Does severity of Alzheimer's disease contribute to its responsiveness to modifying gut microbiota? A double blind clinical trial. Frontiers in neurology, 2018. 9(AUG).
	14. Owen, L., et al., A double blind, placebo controlled, randomised pilot trial examining the effects of probiotic administration on mood and cognitive function. Proceedings of the Nutrition Society, 2014. 73(OCE1): p. E29-E29.
	15. Murphy, T.K., et al., A Double-Blind Randomized Placebo-Controlled Pilot Study of Azithromycin in Youth with Acute-Onset Obsessive-Compulsive Disorder. Journal of Child and Adolescent Psychopharmacology, 2017. 27(7): p. 640-651.
	16. Roman, E., et al., Effect of a multispecies probiotic mixture on cognitive function, risk of falls and inflammatory response in patients with cirrhosis. Journal of hepatology, 2017. 66(1 Suppl 1): p. S66.
	17. Roman, E., et al., Effect of a Multistrain Probiotic on Cognitive Function and Risk of Falls in Patients With Cirrhosis: A Randomized Trial. Hepatology Communications, 2019. 3(5): p. 632-645.
	18. Buigues, C., et al., Effect of a Prebiotic Formulation on Frailty Syndrome: A Randomized, Double-Blind Clinical Trial. International Journal of Molecular Sciences, 2016. 17(6).
	19. Manzhalii, E., et al., Effect of a specific Escherichia coli Nissle 1917 strain on minimal/mild hepatic encephalopathy treatment. World J Hepatol, 2022. 14(3): p. 634-646.
	20. Azuma, N., et al., Effect of Continuous Ingestion of Bifidobacteria and Dietary Fiber on Improvement in Cognitive Function: a Randomized, Double-Blind, Placebo-Controlled Trial. Nutrients, 2023. 15(19).
	21. Slykerman, R.F., et al., Effect of early probiotic supplementation on childhood cognition, behaviour and mood a randomised, placebo-controlled trial. Acta Paediatrica, 2018. 107(12): p. 2172-2178.
	22. Bartos, A., et al., Effect of human probiotics on memory, psychological and biological measures in elderly: A study protocol of bi-center, double-blind, randomized, placebo-controlled clinical trial (CleverAge Biota). Frontiers in Aging Neuroscience, 2022. 14.
	23. Lakshmi, P., et al., Effect of lobun probiotics in patients with chronic kidney disease stage III and IV, placebo-controlled open-labeled study. British Journal of Clinical Pharmacology, 2020. 86(6): p. 1198-1199.
	24. Cardona, D., et al., The Effect of Multiprobiotics on Memory and Attention in Fibromyalgia: a Pilot Randomized Controlled Trial. International journal of environmental research and public health, 2021. 18(7).
	25. Wu, L., et al., The effect of multispecies probiotics on cognitive reactivity to sad mood in patients with Crohn's disease. Journal of Functional Foods, 2021. 82.
	26. Cin, N.N.A., et al., Effect of prebiotic and probiotic supplementation on reduced pain in patients with fibromyalgia syndrome: a double-blind, placebo-controlled randomized clinical trial. Psychology Health & Medicine, 2023.
	27. Tctr, Effect of Probiotic Nata Jelly from Pineapple Juice on Depressive, Anxiety and Stress Symptoms. https://trialsearch.who.int/Trial2.aspx?TrialID=TCTR20221123005, 2022.
	28. Nct, Effect of Probiotic vs Placebo on Cognition Outcomes in Patients With Bipolar Disorder. https://clinicaltrials.gov/ct2/show/NCT05954598, 2023.
	29. Nct, The Effect of Probiotics Added to the Mother's Diet on Preterm Babies. https://clinicaltrials.gov/ct2/show/NCT06118801, 2023.
	30. Irct20190316043072N, The effect of probiotics in improving symptoms of anxiety, depression and appetite in HIV positive patients. https://trialsearch.who.int/Trial2.aspx?TrialID=IRCT20190316043072N3, 2023.
	31. Casotti, V., et al., Effect of probiotics on cognitive findings in children affected by portal hypertension: a randomized, double-blind, placebo-controlled pilot trial. Journal of pediatric gastroenterology and nutrition, 2017. 64: p. 666.
	32. Pant, S., et al., Effect of rifaximin, probiotics and L-ornithine L-aspartate on minimal hepatic rncephalopathy: A case control study. Indian journal of gastroenterology, 2013. 1)(var.pagings): p. A92.
	33. Schneider, E., et al., Effect of short-term, high-dose probiotic supplementation on cognition, related brain functions and BDNF in patients with depression: a secondary analysis of a randomized controlled trial. Journal of psychiatry & neuroscience, 2023. 48(1): p. E23‐E33.
	34. Cardelo, M.P., et al., Effect of the Mediterranean diet and probiotic supplementation in the management of mild cognitive impairment: Rationale, methods, and baseline characteristics. Front Nutr, 2022. 9: p. 1037842.
	35. Nct, Effect of VSL#3 (Original De Simone Formulation) on Cognitive Function, Risk of Falls and Quality of Life in Patients With Cirrhosis. https://clinicaltrials.gov/show/NCT01686698, 2012.
	36. Isrctn, Effectiveness of probiotic K10 in managing health outcomes in Parkinson's and Alzheimer's disease. https://trialsearch.who.int/Trial2.aspx?TrialID=ISRCTN13536327, 2023.
	37. Sanborn, V.E., The Effects of <em>Lactobacillus rhamnosus</em> Gg and Physical Activity on Cognitive Function in Middle-Aged to Older Adults. 2022.
	38. Sanchez, M., et al., Effects of a Diet-Based Weight-Reducing Program with Probiotic Supplementation on Satiety Efficiency, Eating Behaviour Traits, and Psychosocial Behaviours in Obese Individuals. Nutrients, 2017. 9(3).
	39. Frazier, R.L., The Effects of a Dual-Strain Probiotic Supplement on Attention and Memory in Healthy Subjects. 2020.
	40. Quesada Rodriguez, M.J., et al., Effects Of A Probiotic Formulation After Experimentally Induced Stress In An Adult Population. Clinical nutrition ESPEN, 2023. 54: p. 650.
	41. Nct, Effects of a Probiotic Supplement on Symptoms of Attention Deficit Hyperactivity Disorder and Anxiety in Children. https://clinicaltrials.gov/show/NCT02545634, 2015.
	42. Skott, E., et al., Effects of a synbiotic on symptoms, and daily functioning in attention deficit hyperactivity disorder - A double-blind randomized controlled. Brain Behavior and Immunity, 2020. 89: p. 9-19.
	43. Adikari, A., M. Appukutty, and G. Kuan, Effects of Daily Probiotics Supplementation on Anxiety Induced Physiological Parameters among Competitive Football Players. Nutrients, 2020. 12(7).
	44. Liu, Y.-W., et al., Effects of Lactobacillus plantarum PS128 on Children with Autism Spectrum Disorder in Taiwan: A Randomized, Double-Blind, Placebo-Controlled Trial. Nutrients, 2019. 11(4).
	45. Wang, X., et al., Effects of long-term supplementation of probiotics on cognitive function and emotion in temporal lobe epilepsy. Frontiers in neurology, 2022. 13.
	46. Murata, M., et al., Effects of paraprobiotic Lactobacillus paracasei MCC1849 supplementation on symptoms of the common cold and mood states in healthy adults. Benef Microbes, 2018. 9(6): p. 855-864.
	47. Carbuhn, A.F., et al., Effects of Probiotic (<i>Bifidobacterium longum </i>35624) Supplementation on Exercise Performance, Immune Modulation, and Cognitive Outlook in Division I Female Swimmers. Sports, 2018. 6(4).
	48. Mahboobi, S., et al., Effects of probiotic and magnesium co-supplementation on mood, cognition, intestinal barrier function and inflammation in individuals with obesity and depressed mood: A randomized, double-blind placebo-controlled clinical trial. Frontiers in nutrition, 2022. 9: p. 1018357.
	49. Molavi, N., et al., The Effects of Probiotic Supplementation on Opioid-Related Disorder in Patients under Methadone Maintenance Treatment Programs. International Journal of Clinical Practice, 2022. 2022.
	50. Ghafouri-Taleghani, F., et al., Effects of probiotic supplementation with weight reducing intervention on anthropometric measures, body composition, eating behavior, and related hormone levels in patients with food addiction and weight regain after bariatric surgery: a study protocol for a randomized clinical trial. BMC nutrition, 2023. 9(1): p. 63.
	51. Akhgarjand, C., et al., Effects of probiotic supplements on cognition, anxiety, and physical activity in subjects with mild and moderate Alzheimer’s disease: a randomized, double-blind, and placebo-controlled study. Frontiers in aging neuroscience, 2022. 14.
	52. Salleh, R.M., et al., Effects of Probiotics on Anxiety, Stress, Mood and Fitness of Badminton Players. Nutrients, 2021. 13(6).
	53. Ruiz-Gonzalez, C., et al., Effects of probiotics on cognitive and emotional functions in healthy older adults: protocol for a double-blind randomized placebo-controlled crossover trial. Research in nursing & health, 2022. 45(3): p. 274‐286.
	54. Actrn, The Effects of Probiotics on Depression: can a Daily Drink of Good Bacteria Improve Mental Wellbeing? http://www.who.int/trialsearch/Trial2.aspx?TrialID=ACTRN12615001081505, 2015.
	55. Nct, Effects of Probiotics on Peripheral Immunity in Parkinson's Disease. https://clinicaltrials.gov/show/NCT05173701, 2021.
	56. Dantas, A.M., et al., The effects of probiotics on risk and time preferences. Scientific Reports, 2022. 12(1).
	57. Huang, J., et al., The effects of probiotics plus dietary fiber on antipsychotic-induced weight gain: a randomized clinical trial. Translational psychiatry, 2022. 12(1): p. 185.
	58. Mehrabani, S., et al., The effects of synbiotic supplementation on oxidative stress markers, mental status, and quality of life in patients with Parkinson?s disease: A double-blind, placebo-controlled, randomized controlled trial. Journal of Functional Foods, 2023. 100.
	59. Handajani, Y.S., et al., Effects of Tempeh Probiotics on Elderly With Cognitive Impairment. Front Aging Neurosci, 2022. 14: p. 891773.
	60. ChiCtr, Efficacy and safety evaluation of probiotic in improving depressive and anxious symptoms of depression patients with reduced substance T: a randomized, double-blind, placebo-controlled clinical trial. https://trialsearch.who.int/Trial2.aspx?TrialID=ChiCTR2300068235, 2023.
	61. Hwang, Y.H., et al., Efficacy and Safety of Lactobacillus Plantarum C29-Fermented Soybean (DW2009) in Individuals with Mild Cognitive Impairment: a 12-Week, Multi-Center, Randomized, Double-Blind, Placebo-Controlled Clinical Trial. Nutrients, 2019. 11(2).
	62. Nct, Efficacy of Prebiotic and Probiotic Dietary Modulation in Schizophrenic Disorders. https://clinicaltrials.gov/show/NCT04366401, 2020.
	63. Wallace, C.J.K. and R.V. Milev, The Efficacy, Safety, and Tolerability of Probiotics on Depression: Clinical Results From an Open-Label Pilot Study. Frontiers in Psychiatry, 2021. 12.
	64. Pan, Q., et al., Elderly Patients with Mild Cognitive Impairment Exhibit Altered Gut Microbiota Profiles. J Immunol Res, 2021. 2021: p. 5578958.
	65. Isrctn, Evaluation of the clinical effects of supplementation with probiotic supplement ProxianÂ® in frail elderly patients treated with enteral nutrition. https://trialsearch.who.int/Trial2.aspx?TrialID=ISRCTN75739497, 2020.
	66. Sanborn, V., et al., Examining the cognitive benefits of probiotic supplementation in physically active older adults: a randomized clinical trial. Physiologie appliquee, nutrition et metabolisme [Applied physiology, nutrition, and metabolism], 2022. 47(8): p. 871‐882.
	67. Chahwan, B., et al., Gut feelings: A randomised, triple-blind, placebo-controlled trial of probiotics for depressive symptoms. Journal of Affective Disorders, 2019. 253: p. 317-326.
	68. Wiley, N., Gut Microbes and Brain Function. 2021.
	69. Santocchi, E., et al., Gut to brain interaction in Autism Spectrum Disorders: a randomized controlled trial on the role of probiotics on clinical, biochemical and neurophysiological parameters. BMC psychiatry, 2016. 16: p. 183.
	70. Nct, Gut to Brain Interaction in Autism. Role of Probiotics on Clinical, Biochemical and Neurophysiological Parameters. https://clinicaltrials.gov/show/NCT02708901, 2016.
	71. Allen, S.J., et al., A high-dose preparation of lactobacilli and bifidobacteria in the prevention of antibiotic-associated and clostridium difficile diarrhoea in older people admitted to hospital: A multicentre, randomised, double-blind, placebo-controlled, parallel arm trial (PLACIDE). Health Technology Assessment, 2013. 17(57): p. 1-139.
	72. Allen, A.P., et al., <i>Bifidobacterium longum</i> 1714 as a translational psychobiotic: modulation of stress, electrophysiology and neurocognition in healthy volunteers. Translational Psychiatry, 2016. 6.
	73. Choi, B.S.Y., et al., <i>Lacticaseibacillus rhamnosus</i> HA-114 improves eating behaviors and mood-related factors in adults with overweight during weight loss: a randomized controlled trial. Nutritional Neuroscience, 2023. 26(7): p. 667-679.
	74. Chong, H.X., et al., <i>Lactobacillus plantarum</i> DR7 alleviates stress and anxiety in adults: a randomised, double-blind, placebo-controlled study. Beneficial Microbes, 2019. 10(4): p. 355-373.
	75. Benton, D., C. Williams, and A. Brown, Impact of consuming a milk drink containing a probiotic on mood and cognition. European Journal of Clinical Nutrition, 2007. 61(3): p. 355-361.
	76. Sanborn, V.E., The Impact of L.GG Probiotic Supplementation on Cognitive Functioning in Middle-Aged and Older Adults. 2019.
	77. Akar, M., et al., Impact of oral probiotics on neurodevelopmental outcomes in preterm infants. Journal of maternal-fetal & neonatal medicine, 2017. 30(4): p. 411‐415.
	78. Reininghaus, E.Z., et al., The Impact of Probiotic Supplements on Cognitive Parameters in Euthymic Individuals with Bipolar Disorder: A Pilot Study. Neuropsychobiology, 2018: p. 1-8.
	79. Nct, Impact of Probiotics in HIV-positive Patients With Neurocognitive Disorders. https://clinicaltrials.gov/show/NCT04175223, 2019.
	80. Bowdish, D.M.E., et al., The impact of respiratory infections and probiotic use on the nasal microbiota of frail residents in long-term care homes. ERJ Open Research, 2023. 9(5).
	81. Moloney, G.M., et al., Improvements in sleep indices during exam stress due to consumption of a Bifidobacterium longum. Brain, behavior, and immunity - health, 2021. 10.
	82. Bagga, D., et al., Influence of 4-week multi-strain probiotic administration on resting-state functional connectivity in healthy volunteers. European Journal of Nutrition, 2019. 58(5): p. 1821-1827.
	83. Onning, G., et al., Intake of <i>Lactiplantibacillus plantarum</i> HEAL9 Improves Cognition in Moderately Stressed Subjects: A Randomized Controlled Study. Nutrients, 2023. 15(15).
	84. Nct, Intervention of Intestinal Microorganism in Mild Cognitive Impairment. https://clinicaltrials.gov/show/NCT03991195, 2019.
	85. Yu, W.E.I., et al., Intestinal Flora Dysbiosis Aggravates Cognitive Dysfunction Associated With Neuroinflammation in Heart Failure. Journal of Cardiac Failure, 2020. 26(10): p. 885-894.
	86. Wallace, C.K., Investigating the Clinical Effects and Mechanistic Underpinnings of Probiotics on Major Depressive Disorder. 2021.
	87. Kelly, J.R., et al., Lost in translation? The potential psychobiotic Lactobacillus rhamnosus (JB-1) fails to modulate stress or cognitive performance in healthy male subjects. Brain, behavior, and immunity, 2017. 61: p. 50‐59.
	88. Bonfili, L., et al., Microbiota modulation counteracts Alzheimer's disease progression influencing neuronal proteolysis and gut hormones plasma levels. Sci Rep, 2017. 7(1): p. 2426.
	89. Nct, Micronutrient Supplemented Probiotic Yogurt for HIV/AIDS and Other Immunodeficiencies. https://clinicaltrials.gov/show/NCT00517803, 2007.
	90. Vray, M., et al., A multicenter, randomized controlled comparison of three renutrition strategies for the management of moderate acute malnutrition among children aged from 6 to 24 months (the MALINEA project). Trials, 2018. 19.
	91. Baiao, R., et al., Multispecies probiotic administration reduces emotional salience and improves mood in subjects with moderate depression: a randomised, double-blind, placebo-controlled study. Psychological medicine, 2023. 53(8): p. 3437‐3447.
	92. Vanhatalo, A., et al., Network analysis of nitrate-sensitive oral microbiome reveals interactions with cognitive function and cardiovascular health across dietary interventions. Redox Biology, 2021. 41.
	93. Brett, B.E., et al., Normative cognition and the effects of a probiotic food intervention in first grade children in Cote d'Ivoire. Scientific Reports, 2022. 12(1).
	94. Sharma, B.C., et al., Nutritional therapy for persistent cognitive impairment after resolution of overt hepatic encephalopathy in patients with cirrhosis: A double-blind randomized controlled trial. Journal of Gastroenterology and Hepatology, 2023.
	95. Nct, Nutritional Trial With Probiotic Fortified Milk in Women Affected by Insomnia. https://clinicaltrials.gov/show/NCT03985228, 2019.
	96. Saccarello, A., et al., Oral Administration of S-Adenosylmethionine (SAMe) and Lactobacillus Plantarum HEAL9 Improves the Mild-To-Moderate Symptoms of Depression: a Randomized, Double-Blind, Placebo-Controlled Study. The primary care companion for CNS disorders, 2020. 22(4).
	97. Nct, OsteoPreP: food Supplements for Postmenopausal Bone Health. https://clinicaltrials.gov/show/NCT05348694, 2022.
	98. Roman, P., et al., A Pilot Randomized Controlled Trial to Explore Cognitive and Emotional Effects of Probiotics in Fibromyalgia. Scientific Reports, 2018. 8.
	99. Leyrolle, Q., et al., Prebiotic effect on mood in obese patients is determined by the initial gut microbiota composition: A randomized, controlled trial. Brain Behavior and Immunity, 2021. 94: p. 289-298.
	100. Rudzki, L., et al., Probiotic <i>Lactobacillus Plantarum 299v</i> decreases kynurenine concentration and improves cognitive functions in patients with major depression: A double-blind, randomized, placebo controlled study. Psychoneuroendocrinology, 2019. 100: p. 213-222.
	101. Nct, Probiotic Administration on Mood. https://clinicaltrials.gov/show/NCT05343533, 2022.
	102. Tamtaji, O.R., et al., Probiotic and selenium co-supplementation, and the effects on clinical, metabolic and genetic status in Alzheimer's disease: A randomized, double-blind, controlled trial. Clinical Nutrition, 2019. 38(6): p. 2569-2575.
	103. Bernier, F., T. Kuhara, and J. Xiao, Probiotic Bifidobacterium breve MCC1274 Protects against Oxidative Stress and Neuronal Lipid Droplet Formation via PLIN4 Gene Regulation. Microorganisms, 2023. 11(3).
	104. Shi, S., et al., Probiotic Bifidobacterium longum BB68S Improves Cognitive Functions in Healthy Older Adults: A Randomized, Double-Blind, Placebo-Controlled Trial. Nutrients, 2023. 15(1).
	105. Nct, A Probiotic Intervention to Prevent Relapse Following Hospitalization for Mania. https://clinicaltrials.gov/show/NCT03383874, 2017.
	106. Rudzki, L., et al., Probiotic Lactobacillus Plantarum 299v decreases kynurenine concentration and improves cognitive functions in patients with major depression: a double-blind, randomized, placebo controlled study. Psychoneuroendocrinology, 2019. 100: p. 213‐222.
	107. Carlman, H., et al., Probiotic Mixture Containing Lactobacillus helveticus, Bifidobacterium longum and Lactiplantibacillus plantarum Affects Brain Responses to an Arithmetic Stress Task in Healthy Subjects: a Randomised Clinical Trial and Proof-of-Concept Study. Nutrients, 2022. 14(7).
	108. Smith, C.A., et al., Probiotic Releasing Angiotensin (1-7) in a Drosophila Model of Alzheimer's Disease Produces Sex-Specific Effects on Cognitive Function. Journal of Alzheimer's disease, 2022. 85(3): p. 1205‐1217.
	109. Kim, C.S., et al., Probiotic Supplementation Improves Cognitive Function and Mood with Changes in Gut Microbiota in Community-Dwelling Older Adults: a Randomized, Double-Blind, Placebo-Controlled, Multicenter Trial. Journals of gerontology. Series A, Biological sciences and medical sciences, 2021. 76(1): p. 32‐40.
	110. Nct, Probiotic Supplementation in Children With ADHD. https://clinicaltrials.gov/show/NCT05155696, 2021.
	111. Irct20220713055465N, Probiotic supplementation in multiple sclerosis. https://trialsearch.who.int/Trial2.aspx?TrialID=IRCT20220713055465N1, 2022.
	112. Nct, Probiotic Use in Parkinson's Disease. https://clinicaltrials.gov/show/NCT04140760, 2019.
	113. Jacobs, S.E., et al., Probiotics and neurodevelopment in very preterm infants: follow-up of a randomised controlled trial. Journal of paediatrics and child health, 2016. 52(S2): p. 29–55.
	114. Roman, P., et al., Probiotics for fibromyalgia: study design for a pilot double-blind, randomized controlled trial. Nutricion hospitalaria, 2017. 34(5): p. 1246‐1251.
	115. Nct, Probiotics in the Treatment of Iron Deficiency in Children With Restless Leg Syndrome. https://clinicaltrials.gov/show/NCT01617044, 2012.
	116. Sun, H., et al., Probiotics synergized with conventional regimen in managing Parkinson's disease. Npj Parkinsons Disease, 2022. 8(1).
	117. Jacobs, S.E., et al., Probiotics, prematurity and neurodevelopment: Follow-up of a randomised trial. BMJ Paediatrics Open, 2017. 1(1).
	118. ChiCtr, Protective effects and mechanisms of perioperative probiotic treatment on postoperative brain function injury in older patients undergoing non-cardiac surgery: a randomized, double-blind and placebo-controlled study. https://trialsearch.who.int/Trial2.aspx?TrialID=ChiCTR2100045620, 2021.
	119. Bajaj, J.S., et al., Randomised clinical trial: Lactobacillus GG modulates gut microbiome, metabolome and endotoxemia in patients with cirrhosis. Alimentary Pharmacology & Therapeutics, 2014. 39(10): p. 1113-1125.
	120. Sanborn, V., et al., A randomized clinical trial examining the impact of LGG probiotic supplementation on psychological status in middle-aged and older adults. Contemporary clinical trials communications, 2018. 12: p. 192‐197.
	121. ChiCtr, A randomized controlled and prospective clinical study of probiotics in the treatment of arteriosclerotic cerebrovascular disease. https://trialsearch.who.int/Trial2.aspx?TrialID=ChiCTR2100047078, 2021.
	122. Wasser, C.I., et al., A Randomized Controlled Trial of Probiotics Targeting Gut Dysbiosis in Huntington's Disease. Journal of Huntington's disease, 2023. 12(1): p. 43-55.
	123. Wasser, C., et al., A randomized controlled trial of the efficacy of a probiotic intervention to modulate gut microbiota and symptoms in huntington's disease. Neurotherapeutics, 2020. 17(1 SUPPL): p. S10.
	124. Steenbergen, L., et al., A randomized controlled trial to test the effect of multispecies probiotics on cognitive reactivity to sad mood. Brain, behavior, and immunity, 2015. 48: p. 258‐264.
	125. Pernica, J.M., et al., Rapid enteric testing to permit targeted antimicrobial therapy, with and without <i>Lactobacillus reuteri</i> probiotics, for paediatric acute diarrhoeal disease in Botswana: A pilot, randomized, factorial, controlled trial. Plos One, 2017. 12(10).
	126. Schmitt, L.M., et al., Results of a phase Ib study of SB-121, an investigational probiotic formulation, a randomized controlled trial in participants with autism spectrum disorder. Scientific reports, 2023. 13(1): p. 5192.
	127. Sidhu, S.S., et al., Rifaximin vs. lactulose in treatment of minimal hepatic encephalopathy. Liver International, 2016. 36(3): p. 378-385.
	128. Ferrari, S., et al., The Role of Bifidobacterium bifidum novaBBF7, Bifidobacterium longum novaBLG2 and Lactobacillus paracasei TJB8 to Improve Mechanisms Linked to Neuronal Cells Protection against Oxidative Condition in a Gut-Brain Axis Model. Int J Mol Sci, 2023. 24(15).
	129. Heym, N., et al., The role of microbiota and inflammation in self-judgement and empathy: implications for understanding the brain-gut-microbiome axis in depression. Psychopharmacology, 2019. 236(5): p. 1459-1470.
	130. Shaaban, S.Y., et al., The role of probiotics in children with autism spectrum disorder: A prospective, open-label study. Nutritional Neuroscience, 2018. 21(9): p. 676-681.
	131. Rieger, A., et al., SA46THE EFFECTS OF PROBIOTICS ON GENE EXPRESSION AND COGNITIVE FUNCTION IN DEPRESSIVE PATIENTS. European neuropsychopharmacology, 2019. 29: p. S1213.
	132. Birkl-Toeglhofer, A.M., et al., SA82GENE EXPRESSION OF EUKARYOTIC INITIATION FACTORS UPON PROBIOTIC ADMINISTRATION IN DEPRESSIVE PATIENTS. European neuropsychopharmacology, 2019. 29: p. S1232.
	133. Orlandoni, P., et al., Safety and efficacy of probiotic supplementation in reducing the incidence of infections and modulating inflammation in the elderly with feeding tubes: A pilot, double-blind, placebo-controlled study, “integPRO”. Nutrients, 2021. 13(2): p. 1-12.
	134. ChiCtr, Study on the intestinal microecological characteristics of children with autism spectrum disorder and the influencing factors of the effect of probiotics intervention. https://trialsearch.who.int/Trial2.aspx?TrialID=ChiCTR2100046331, 2021.
	135. Louzada, E.R. and S.M.L. Ribeiro, Synbiotic supplementation, systemic inflammation, and symptoms of brain disorders in elders: a secondary study from a randomized clinical trial. Nutritional neuroscience, 2020. 23(2): p. 93‐100.
	136. Ctri, To evaluate Gut Brain Axis on cerebral Palsy children. https://trialsearch.who.int/Trial2.aspx?TrialID=CTRI/2022/10/046338, 2022.
	137. Ctri, Use of probiotics in the treatment of schizophrenia. https://trialsearch.who.int/Trial2.aspx?TrialID=CTRI/2022/06/042960, 2022.
	138. Banerjee, D., et al., Yoga-enhanced cognitive behavioural therapy (Y-CBT) versus rifamixin-probiotic sequential treatment for irritable bowel syndrome (IBS): a randomised clinical trial. Gut, 2019. 68: p. A100.
	139. Kobayashi, Y., et al., Bifidobacterium Breve A1 Supplementation Improved Cognitive Decline in Older Adults with Mild Cognitive Impairment: An Open-Label, Single-Arm Study. Journal of Prevention of Alzheimer's Disease, 2019. 6(1): p. 70-75.
	140. Actrn, Effects of a probiotic intervention on cognitive symptoms and gut-brain biomarkers in multiple sclerosis (MS); a pilot study. https://trialsearch.who.int/Trial2.aspx?TrialID=ACTRN12622000631707, 2022.
	141. Ozdemir, O., Mechanisms of preventative and therapeutic role of probiotics in different allergic and autoimmune disorders. 免疫学期刊（英文）, 2013. 3(3).
	142. 庄步强, et al., 脑出血合并下肢深静脉血栓临床治疗分析. 医学影像学杂志, 2023. 33(8).
	143. 朱依筠, et al., 生大黄联合益生菌治疗重型颅脑损伤后胃肠功能障碍的疗效分析. 现代实用医学, 2019. 31(8): p. 1015-1017.
	144. 朱甜甜, 浅析围术期康复护理对脑出血患者术后感染及炎症应激状态的影响. 中国感染与化疗杂志, 2023. 23(4).
	145. 朱淑媛, 冯.A.张.A.周.A.俞.A., 国产微生态制剂金双歧片治疗肠道菌群失调症的临床疗效和菌群分析. 华西医学, 1999. 14(4).
	146. 周俊平, 急性消化道出血与急性脑出血24小时诊疗数据与临床路径标准的对比. 广州医药, 2023. 54(8).
	147. 周珈任, 施.A.曹.A.梁.A.吴.A.朱.A.赵.A.项.A., 探析大学生对益生菌产品防龋作用的认知研究. 服务科学和管理, 2023. 12(3).
	148. 周海洋, 尹杰, and 黄伟军, 早期肠内营养支持应用于急性重症脑出血患者中的效果观察. 中国社区医师, 2023. 39(22).
	149. 周国华, 冷.A.崔.A., 肝硬化合并肠功能紊乱的临床治疗观察. 临床军医杂志, 2007. 35(3).
	150. 周丹 and 马颖君, 基于流量控制理论的护理在脑出血术后颅内感染患者中应用. 医学理论与实践, 2023. 36(13).
	151. 郑雪, 回授法联合个性化迁移计划模式对ICU转出脑出血患者家属迁移应激的影响. 黑龙江中医药, 2023. 52(1).
	152. 郑昕, et al., 急性脑出血患者下肢深静脉血栓形成的危险因素分析. 中国卒中杂志, 2023. 18(5).
	153. 郑群, 张.A.卢.A.田.A.李.A., 肠内营养支持治疗对急性心源性脑卒中伴吞咽功能障碍患者的临床疗效. 中国微生态学杂志, 2019. 0(1).
	154. 甄文剑, et al., 血清miR-181c联合神经损伤标志物对脑出血改良大骨瓣减压术后疗效及认知功能的预测价值. 东南国防医药, 2023. 25(2).
	155. 赵林森, 李.A.杨.A.路.A.孙.A.仵.A.鄢.A.齐.A.何.A.顾.A., 产γ-氨基丁酸的复合益生菌制品对睡眠的改善作用. 中国微生态学杂志, 2022. 34(9).
	156. 赵婧, et al., 出血性脑卒中患者血清miR-4443、TRAF4相对表达量变化的临床意义. 检验医学, 2023. 38(5).
	157. 赵飞燕, 于.A.李.A., 肠道菌群成为帕金森病治疗的新靶点. 食品工业科技, 2022. 43(21).
	158. 招桂炎, 多排螺旋CT血肿3D建模及多平面重组后处理技术在脑外科手术中的应用. 现代医用影像学, 2023. 32(6).
	159. 张艳丽, 冯.A.张.A., 肠道益生菌对老年非酒精性脂肪性肝病患者肝脏脂肪含量和认知功能的影响. 老年医学研究, 2020. 1(1).
	160. 张亚辉, et al., 脑出血患儿发生脑积水的相关影响因素分析. 临床医学工程, 2023. 30(8).
	161. 张学峰, et al., 自发性脑出血患者早期血肿扩大的影响因素及预测价值. 宁夏医学杂志, 2023. 45(7).
	162. 张璇, 庹必灿, and 赵兹美, 快速康复外科理念综合护理干预在脑出血功能障碍患者中的应用效果研究. 中国社区医师, 2023. 39(16).
	163. 张伟, 顾.A.曹.A., 益生菌在消化道疾病中的临床应用. 胃肠病学, 2007. 12(11).
	164. 张嵘, et al., 自发性脑出血患者血清炎症因子和胶质纤维酸性蛋白水平变化及其临床意义. 中国实用内科杂志, 2023. 43(7).
	165. 张丽, 王志永, and 王袆, 益生菌补充剂对自闭症谱系障碍儿童胃肠道功能和核心症状的影响. 临床心身疾病杂志, 2023. 29(01): p. 22-27.
	166. 张磊 and 张涛, 脑电双频指数与自发性脑出血患者预后相关性分析. 中国现代神经疾病杂志, 2023. 23(6).
	167. 张俊霞, 胡令英, and 班存芳, 重症监护室新生儿发生脑室周围-脑室内出血的高危因素分析. 中国处方药, 2023. 21(6).
	168. 张俊, et al., 无框架立体定向手术治疗重型脑干出血的疗效分析. 兵团医学, 2023(1).
	169. 张金萍, 韦.A.方.A.陈.A., 微生物-肠-脑轴机制与孤独症谱系障碍. 临床与病理杂志, 2023. 43(2).
	170. 张宏博, et al., 肠内营养支持治疗对急性心源性脑卒中伴吞咽功能障碍患者的临床疗效. 中国微生态学杂志, 2019. 31(01): p. 90-93.
	171. 张红杰, 杨.A.陈.A., 补充和替代医学在肠易激综合征治疗中的应用. 胃肠病学, 2012. 17(8).
	172. 张和平, 丁.A.王.A.何.A.郭.A., 益生菌对雌激素代谢及相关疾病的影响. 食品科学, 2016. 37(11).
	173. 詹克研, 于.A., 慢性失眠障碍患者肠道益生菌联合失眠认知行为治疗的研究. 中国实用医药, 2023. 18(11).
	174. 袁海花, 预见性护理干预在脑出血患者CT血管造影检查中的应用效果. 慢性病学杂志, 2023(5).
	175. 俞忠, et al., 术中实时超声在自发性脑出血手术中的临床应用. 皖南医学院学报, 2023. 42(4).
	176. 俞庆宪, 朱.A.唐.A.张.A.庞.A., 益生菌联合精神 心理治疗肠易激综合征的疗效研究. 浙江临床医学, 2019. 21(5).
	177. 余琼, 急诊护理程序在提高脑出血昏迷患者急救效率和改善急救结局中的价值分析. 黑龙江中医药, 2023. 52(1).
	178. 殷珊珊, 韦.A.秦.A.张.A.李.A., 神阙穴贴敷联合益生菌对重症脑卒中合并胃肠功能障碍患者血清胃肠激素和肠黏膜屏障指标的影响. 现代生物医学进展, 2022. 22(22).
	179. 殷琪琦, 王斌, and 邱来春, 乳果糖联合益生菌对重度颅脑外伤患者胃肠功能的影响. 中国乡村医药, 2016. 23(11): p. 6-7.
	180. 易正辉, 王.A.周.A.朱.A.高.A.周.A.施.A., 益生菌对精神分裂症患者认知功能的影响. 中国医师杂志, 2022. 24(7).
	181. 杨红, 陈.A.任.A., 双相情感障碍与肠道菌群. 中华行为医学与脑科学杂志, 2020. 29(5).
	182. 闫建敏, 杨利辉, and 张翡, E-selectin基因多态性与3D-slicer辅助下神经内镜治疗老年性中等量丘脑出血预后相关性研究. 神经损伤与功能重建, 2023. 18(8).
	183. 薛笑仙, 杨清成, and 张建刚, 血清PTX3、Cav-1与急性脑出血患者病情及预后的关系. 河南医学研究, 2023. 32(17).
	184. 许峰, 王玲, and 张燕, 基于Snyder理论的细节性延续护理联合躯干控制训练在自发性脑出血患者中的应用. 齐鲁护理杂志, 2023. 29(17).
	185. 谢雪梅 and 王亚丽, 急诊绿色通道在急性脑出血患者抢救中的应用及对抢救质量的影响. 贵州医药, 2023. 47(6).
	186. 谢小美, et al., 护理干预在预防重症监护室脑出血患者肺部感染中的效果. 当代医学, 2022. 28(33).
	187. 谢金洙, 基于“微生物-肠-脑轴”探讨糖尿病认知功能障碍. 河南中医, 2022. 42(09): p. 1452-1458.
	188. 谢海鹰, 郭.A.李.A.彭.A., 根除幽门螺杆菌联合益生菌治疗对2 型糖尿病患者轻度认知功能障碍的效果观察. 中国药师, 2020. 23(10).
	189. 夏傲, et al., 儿童A型血友病大量脑出血行开颅手术1例. 血栓与止血学, 2023. 29(4).
	190. 奚再兴, 刘飞皎, and 孙含蓄, 注射用七叶皂苷钠联合超早期小骨窗脑出血清除术治疗高血压脑出血的有效性及安全性. 河南医学研究, 2023. 32(12).
	191. 奚陈平, et al., 醒脑开窍针法联合经皮耳迷走神经刺激治疗脑出血术后昏迷的临床观察. 上海针灸杂志, 2023. 42(9).
	192. 吴永刚, 复方嗜酸乳杆菌片联合蒙脱石散治疗小儿腹泻病的临床效果. 中国当代医药, 2019. 26(14).
	193. 吴艳, et al., 脑出血术后肺部感染相关因素及以时机理论为框架的持续性护理效果观察. 海军医学杂志, 2023. 44(7).
	194. 吴雷, et al., 基于数据挖掘探究出血性中风恢复期处方用药规律研究. 世界科学技术·中医药现代化, 2023. 25(3).
	195. 吴国柱, et al., 视神经鞘直径与脑出血患者颅内压变化的关系. 中国实用神经疾病杂志, 2023. 26(7).
	196. 邬真力, 贾.A., 肠道菌群失调与心力衰竭. 微循环学杂志, 2019. 29(4).
	197. 邬涛, 陈凯, and 蔡丹, 安宫牛黄丸佐治对脑出血并发中枢性高热患儿预后的影响. 中国当代医药, 2023. 30(19).
	198. 翁梅玲, 林婕, and 罗金燕, 多样化护理干预对老年糖尿病合并脑出血患者术后康复的影响. 糖尿病新世界, 2023. 26(13).
	199. 魏炜, 微生态制剂对危重病患者胃肠功能障碍的治疗作用. 临床外科杂志, 2008. 16(6).
	200. 韦菲楠, et al., 神阙穴贴敷联合益生菌对重症脑卒中合并胃肠功能障碍患者血清胃肠激素和肠黏膜屏障指标的影响. 现代生物医学进展, 2022. 22(22): p. 4376-4379.
	201. 王正玉, 区.A.桂.A.李.A., 不可思议的关联:肠道菌群与结肠癌. 肿瘤代谢与营养电子杂志, 2017. 4(1).
	202. 王心刚 and 邓婕, 3D Slicer技术在脑出血手术中的应用效果. 安徽医专学报, 2023. 22(3).
	203. 王晓荫, 孙印兰, and 刘青, 高危评估专项护理对脑出血术后患者误吸及肺部感染的影响. 中华养生保健·学术版, 2023. 41(17).
	204. 王文慧, et al., 重症脑出血患者术后发生下肢深静脉血栓的危险因素及预测模型的构建. 河南医学研究, 2023. 32(16).
	205. 王伟, 早期引流血性脑脊液对重型脑外伤手术患者预后的影响. 浙江创伤外科, 2023. 28(7).
	206. 王涛, 益生菌预防婴幼儿变态反应性疾病临床分析. 中外医疗, 2009. 28(2).
	207. 王圣勇, et al., MRI与CT在诊断脑梗死并脑出血的临床价值分析. 医学影像学杂志, 2023. 33(7).
	208. 王立, 陈.A.董.A., 益生菌在遗传代谢病治疗中的应用. 中国实用儿科杂志, 2023. 38(10).
	209. 王柯, et al., 手术室风险评估护理在脑出血手术中的应用效果. 河南医学研究, 2023. 32(12).
	210. 王菊菊, et al., 早期介入针刺结合现代康复技术用于基底节区脑出血术后的临床研究. 世界复合医学, 2023. 9(5).
	211. 王建峰, 刘花利, and 张礼, D-二聚体、纤维蛋白原水平与急性缺血性脑卒中继发脑出血的关系. 临床医学研究与实践, 2023. 8(26).
	212. 王袆, 张.A.王.A., 益生菌补充剂对自闭症谱系障碍儿童胃肠道功能和核心症状的影响. 临床心身疾病杂志, 2023. 29(1).
	213. 王豪, 廖.A.苏.A.周.A.沈.A.徐.A., 益生菌以及益生元在肥胖及其代谢综合征中的潜在作用. 中国微生态学杂志, 2012. 24(3).
	214. 陶豫东, 益生菌结合肠内营养干预纠正缺血性急性脑卒中患者肠道菌落紊乱的作用及对其预后的影响. 广州医药, 2022. 53(1).
	215. 唐志会, et al., 经颅直流电刺激联合益生菌对脑卒中后认知功能障碍患者的作用. 中国微生态学杂志, 2023. 35(2): p. 185-189.
	216. 唐政恒, et al., 有创颅内压监护监测脑温对高血压性脑出血预后的影响. 检验医学与临床, 2023. 20(S01).
	217. 孙剑虹, et al., 介入栓塞和开颅夹闭治疗伴有脑内血肿的动脉瘤性蛛网膜下腔出血疗效研究. 浙江医学, 2023. 45(16).
	218. 孙斌, et al., 西宁地区高血压脑出血手术患者严重程度与炎症反应变化特征的观察研究. 中华重症医学电子杂志, 2023. 9(1).
	219. 孙宝山, 吴鹏, and 潘亮, 脑出血恢复期补阳还五汤加减联合康复治疗对患者生活质量及预后的影响. 黑龙江医药, 2023. 36(4).
	220. 苏米亚, 廖.A.王.A.周.A., 益生菌在肥胖及其代谢综合症中的潜在作用. 东北农业大学学报, 2011. 42(8).
	221. 苏国强, 董.A.吴.A.杨.A.王.A.宋.A.姚.A.禹.A., 认知治疗联合益生菌、匹维溴胺治疗腹泻型肠易激综合征的临床研究. 胃肠病学和肝病学杂志, 2012. 21(9).
	222. 宋云林, 付.A., 早期益生菌干预联合肠内营养对重型颅脑外伤患者术后胃肠功能和认知功能的改善作用. 中国微生态学杂志, 2020. 32(9).
	223. 宋洪燕, et al., 基于照顾者辅助的早期康复训练在脑出血偏瘫住院患者中的干预效果. 当代护士·专科版, 2023. 30(7).
	224. 宋辰风, 申红梅, and 范晶晶, 中频脉冲治疗仪联合综合康复训练在脑出血偏瘫患者中的应用效果. 内蒙古医学杂志, 2023. 55(6).
	225. 申艳红 and 李帅, IL-6、Fib、DD对预测高血压患者脑出血风险的价值分析. 四川生理科学杂志, 2023. 45(9).
	226. 邵爱民, 彭.A.韩.A., 肠内营养联合益生菌对重症脑卒中伴胃肠功能障碍患者肠黏膜屏障的保护作用. 中国微生态学杂志, 2021. 33(6).
	227. 乔莉 and 韦颖辉, 高压氧治疗脑出血睡眠障碍患者的效果. 中国民康医学, 2023. 35(12).
	228. 钱锋, et al., 机器人辅助立体定向穿刺引流与保守治疗基底节中等量高血压性脑出血的临床疗效分析. 卒中与神经疾病, 2023. 30(4).
	229. 彭云慧, 张.A.徐.A.杨.A.官.A., 叙事医学健康教育联合益生菌干预对炎症性肠病性关节炎患者睡眠影响. 社区医学杂志, 2020. 18(2).
	230. 彭晓光, 王.A.宫.A.张.A.麻.A., 益生菌制剂在肠道菌群失调患者中的应用研究. 中国乳品工业, 2023. 51(1).
	231. 彭建红, 韩莉, and 邵爱民, 肠内营养联合益生菌对重症脑卒中伴胃肠功能障碍患者肠黏膜屏障的保护作用. 中国微生态学杂志, 2021. 33(6): p. 704-707.
	232. 庞静 and 孟红霞, 基于Snyder希望理论的护理模式在脑出血恢复期患者中的应用. 贵州医药, 2023. 47(8).
	233. 倪萌, 高山, and 桂世涛, CT影像特征预测创伤性脑内血肿早期扩大的价值. 中国临床神经外科杂志, 2023. 28(7).
	234. 倪慧萍, 沙.A.王.A.杨.A.顾.A.庞.A.宁.A.胡.A.李.A., 微生态制剂对哮喘患儿疗效、心理问题及认知功能的干预效果. 中国现代医生, 2022. 60(1).
	235. 牟春英, 益生菌发酵乳添加治疗神经系统危重症患者腹泻的临床观察, in 中华医学会肠外肠内营养学分会第八届全国肠外肠内营养学术大会论文集. 2014: 天津. p. 359-360.
	236. 牟晨宇, 吴.A.初.A.梁.A.刘.A., 添加益生菌治疗对48例超高龄人群胃肠动力障碍疗效研究. 上海医药, 2021. 42(15).
	237. 孟永生, et al., 右美托咪定复合七氟醚对脑出血继发性损伤的预防效果及神经保护机制分析. 中华脑科疾病与康复杂志·电子版, 2023. 13(1).
	238. 马婉妃 and 王小苹, 综合康复护理在脑出血偏瘫患者中的应用效果. 临床医学研究与实践, 2023. 8(25).
	239. 马臣辰, 张.A.焦.A., 特征定向的益生菌提高人群健康研究--以少北武术运动员为例. 现代食品, 2020(8).
	240. 骆承章, 姚亮, and 吴小明, 内镜下经额与经侧裂入路治疗基底节出血的疗效比较. 中外医疗, 2023. 42(19).
	241. 吕佩源, 段.A.裴.A.赵.A.成.A., 肠道菌群与血管性认知损害. 中风与神经疾病杂志, 2021. 38(8).
	242. 吕苓甫, 醒脑静联合七叶皂苷钠治疗脑出血术后的疗效分析. 内蒙古中医药, 2023. 42(6).
	243. 卢致金, et al., 通窍活血汤辅以醒脑开窍针刺法联合微创血肿引流术治疗重症丘脑出血的效果分析. 中国当代医药, 2023. 30(24).
	244. 卢翀, 沈.A.胡.A., 脑卒中后吞咽障碍患者行含益生菌肠内营养支持的疗效观察. 世界华人消化杂志, 2023. 31(4).
	245. 刘勇强, 肠道菌群及其代谢产物短链脂肪酸在卒中后认知功能障碍早期诊断与治疗方面的应用. 2020.
	246. 刘英焕, et al., 天蝎散Ⅱ号方治疗脑出血恢复期临床观察. 广西中医药, 2023. 46(4).
	247. 刘兴东, 王希, and 颜伟, 原发性脑出血并发认知障碍列线图模型的构建与验证. 神经疾病与精神卫生, 2023. 23(8).
	248. 刘晓雨, et al., 血清miR-27a-3p与miR-141-3p在老年高血压性脑出血患者中的表达及其与预后的关系. 国际老年医学杂志, 2023. 44(4).
	249. 刘西书, et al., 神经内镜辅助手术治疗丘脑出血破入脑室的临床疗效. 锦州医科大学学报, 2023. 44(4).
	250. 刘俊, 陶.A.姚.A.刘.A.曹.A., 复合益生菌辅助治疗对阿尔茨海默症患者认知及代谢功能的影响. 中国预防医学杂志, 2022. 23(9).
	251. 刘海涛, 肠道菌群与AD认知障碍的相关性及补充益生菌对老年MCI的作用. 2020, 空军军医大学.
	252. 林雅静, et al., 温阳通督针刺运动疗法干预脑出血恢复期运动障碍的疗效观察. 中西医结合心脑血管病杂志, 2023. 21(16).
	253. 林文杰, et al., 立体定向穿刺引流术治疗基底节区脑出血对血清AQP4、HMGB1、MMP-9及神经功能的影响. 现代实用医学, 2023. 35(5).
	254. 林建滨, 神经内镜与显微镜手术治疗高血压基底节区脑出血患者的临床效果对比. 中外医学研究, 2023. 21(24).
	255. 梁永权, et al., 醒脑静注射液联合纳洛酮对急性脑出血患者认知障碍及炎症因子的影响. 中国药物经济学, 2023. 18(7).
	256. 李志勇, 沈.A.李.A.杨.A.张.A., 早期应用益生菌对动脉瘤性蛛网膜下腔出血38例神经功能和认知功能恢复的影响. 安徽医药, 2022. 26(9).
	257. 李正川, 白.A.贾.A.王.A.李.A.李.A., 自拟清热利湿止痒汤结合熊去氧胆酸及益生菌治疗妊娠期肝内胆汁淤积症临床观察及肝功能的影响. 中国中西医结合消化杂志, 2021. 29(12).
	258. 李瑶瑶, et al., 医疗共振音乐康复护理在脑出血术后患者中的应用. 齐鲁护理杂志, 2023. 29(16).
	259. 李想, 揭园庆, and 吕尧, 3D打印通道技术联合神经内镜治疗脑出血的疗效分析. 浙江创伤外科, 2023. 28(7).
	260. 李茜, 单唾液酸四己糖神经节苷脂钠治疗急性期脑出血患者的临床疗效. 当代医学, 2023. 29(2).
	261. 李娜, et al., BAT评分联合CTA点征对幕上自发性脑出血患者早期血肿扩大的预测价值研究. 中国卒中杂志, 2023. 18(7).
	262. 李敏, et al., 头颅MRI指导的rt-PA静脉溶栓后脑出血的危险因素. 脑与神经疾病杂志, 2023. 31(8).
	263. 李俊霞, et al., 超早产儿脑室内出血的风险因素分析. 南京医科大学学报·自然科学版, 2023. 43(7).
	264. 李宏建, 应用CT平扫改善脑出血扩大的预测. 国际脑血管病杂志, 2023. 31(4).
	265. 黎姮, 尿激酶静脉溶栓治疗超早期脑梗塞并发脑出血的临床效果观察. 中文科技期刊数据库(文摘版)医药卫生, 2023(10).
	266. 赖小燕, 王.A.徐.A., 加用益生菌肠内营养对预防COPD患者菌群失调性腹泻的临床观察. 临床肺科杂志, 2010. 15(3).
	267. 寇小娜, 曹绣彩, and 安芳芳, 肌电生物反馈联合轻中度有氧运动对脑出血偏瘫患者康复效果的影响. 中国实用医刊, 2023. 50(11).
	268. 寇小静, 桑.A.任.A., 益母草颗粒联合炔诺酮治疗月经失调45例. 光明中医, 2023. 38(3).
	269. 金胜利, 李.A.孙.A.梁.A.周.A.杨.A., 益生菌联合应用行为分析法治疗儿童孤独症谱系障碍的前瞻性随机对照研究. 中国当代儿科杂志, 2021. 23(11).
	270. 解晓霞, et al., INR联合APACHEⅣ评分对出血性脑卒中病人预后的预测价值. 护理研究, 2023. 37(17).
	271. 江山 and 俞晓飞, 脑出血后神经炎症与肠道菌群的双向互动. 上海中医药杂志, 2023. 57(8).
	272. 江耿思, et al., 立体定向经额及枕下入路治疗脑干出血的效果观察. 中华神经创伤外科电子杂志, 2023. 9(1).
	273. 霍贵成, 李.A.李.A., 低聚果糖和低聚半乳糖的肠道益生功能研究. 食品工业, 2012. 33(8).
	274. 黄依娜, et al., 非增强CT的5分预测法联合血糖检测预测自发性脑出血患者近期预后的价值分析. 中国基层医药, 2023. 30(8).
	275. 黄文文, et al., 刮痧联合康复训练对脑出血患者免疫功能及生活能力的影响. 河北中医, 2023. 45(9).
	276. 黄晨光, 计璐耀, and 徐玉华, CT、CTA影像征象对自发性脑出血早期血肿扩大的预测价值. 中国临床神经外科杂志, 2023. 28(7).
	277. 黄昶荃, 李.A.郑.A., 益生菌对阿尔兹海默病认知功能的影响. 西部医学, 2021. 33(11).
	278. 胡琳, 围术期益生菌干预对老年髋膝关节置换术患者术后认知功能障碍的防治作用：一项随机双盲、安慰剂对照试验. 2022.
	279. 侯爽, et al., 明胶海绵填塞技术治疗高血压性大量脑内血肿的疗效. 安徽医学, 2023. 44(8).
	280. 洪丽芳, 陈.A.俞.A.鲍.A.徐.A.王.A., 双歧四联活菌辅助治疗抑郁症疗效观察及作用机制研究. 中国基层医药, 2022. 29(2).
	281. 贺琦 and 王燕, miRNA-23a-3p和TLR4在急性脑出血患者血清中的表达及临床意义. 海南医学, 2023. 34(15).
	282. 韩宇, 微生态制剂治疗肝硬化肠功能紊乱患者的临床观察. 中国微生态学杂志, 2007. 19(1).
	283. 韩小芳, 活血化瘀中药汤剂治疗脑出血急性期的疗效分析. 内蒙古中医药, 2023. 42(6).
	284. 郭伟, et al., 3D-slicer联合神经内镜术治疗高血压基底核脑出血的效果和安全性. 慢性病学杂志, 2023(5).
	285. 郭伟, et al., 根除幽门螺杆菌联合益生菌治疗对2型糖尿病患者轻度认知功能障碍的效果观察. 中国药师, 2020. 23(10): p. 1977-1980.
	286. 宫芸, 程.A.朱.A.于.A., 活菌制剂对2型糖尿病胃肠神经病变患者肠道菌群的影响. 中国卫生标准管理, 2016. 7(11).
	287. 高文婷, 梁.A.马.A., 帕罗西汀联合微生态制剂治疗伴有功能性消化不良症状的焦虑障碍患者疗效. 中国微生态学杂志, 2019. 0(1).
	288. 高上, et al., 立体定向幕下入路脑干穿刺治疗重型高血压脑干出血疗效观察. 新乡医学院学报, 2023. 40(9).
	289. 付美玲, 依达拉奉联合长春西汀注射液治疗急性脑出血的临床疗效及对患者神经功能的影响. 当代医学, 2023. 29(16).
	290. 冯志坚, et al., 口服益生菌对广州市北郊地区早产儿神经系统预后的影响. 中国实用医药, 2019. 14(23): p. 110-111.
	291. 冯二艳, et al., 肠内序贯营养支持联合益生菌对重型颅脑损伤患者营养状况及胃肠功能障碍的改善作用研究. 解放军预防医学杂志, 2020. 38(9): p. 127-130.
	292. 封慧 and 任静, CT增强扫描结合凝血功能检测对急性脑出血患者预后的预测价值. 中国实用神经疾病杂志, 2023. 26(7).
	293. 范家玮, et al., 补阳还五汤联合西医常规治疗高血压性脑出血疗效Meta分析. 山西中医药大学学报, 2023. 24(4).
	294. 杜战锋, 高亚东, and 张冰, 神经内镜下经额锁孔入路与显微镜下经颞锁孔入路手术治疗基底节区脑出血的疗效观察. 贵州医药, 2023. 47(6).
	295. 董雪 and 韦凤, 血清神经丝轻链蛋白与脑出血患者预后的相关性研究. 中国当代医药, 2023. 30(16).
	296. 刁正文, et al., β-七叶皂苷钠联合甘油果糖治疗脑出血的临床效果分析. 中华神经创伤外科电子杂志, 2023. 9(1).
	297. 代立群, 王静, and 程燕, 基于Caprini血栓风险评估量表的分级护理对重症脑出血术后患者预后影响. 现代中西医结合杂志, 2023. 32(12).
	298. 程志刚, et al., 在3D打印技术辅助下应用神经内镜治疗脑室出血. 中国医疗器械信息, 2023. 29(15).
	299. 程龙阳, et al., 耳前-颞下入路锁孔手术治疗原发性脑干出血的疗效. 中国临床神经外科杂志, 2023. 28(8).
	300. 陈仕东, 通关利窍针刺法联合康复训练治疗脑出血后吞咽功能障碍的效果. 中外医药研究, 2023. 2(11).
	301. 陈少波 and 冒秀宏, 重症脑溢血患者治疗中早期低分子肝素应用的效果研究. 系统医学, 2023. 8(12).
	302. 陈静, 张秀海, and 杜培坤, 小骨窗微创术联合尿激酶在高血压基底节脑出血患者中应用价值研究. 江西医药, 2023. 58(5).
	303. 陈敬君, et al., 头针联合康复训练对脑出血患者的影响. 赣南医学院学报, 2023. 43(5).
	304. 陈慧杰, 张.A.王.A.李.A.庄.A.朱.A.徐.A.张.A., 针刺治疗孤独症谱系障碍儿童便秘的效果. 中国康复理论与实践, 2021. 27(10).
	305. 陈慧, et al., 急性缺血性卒中患者行阿替普酶静脉溶栓治疗住院期间脑出血预测模型研究. 中国卒中杂志, 2023. 18(5).
	306. 陈彩春, 添加益生菌的肠内营养模式对脑卒中患者的临床效果观察. 兵团医学, 2016. 48(2): p. 15-16.
	307. 陈必耀, et al., 自发性脑出血患者视神经鞘直径与颅内压相关性研究. 中国卒中杂志, 2023. 18(7).
	308. 沈仲夏, 王.A.沈.A.葛.A.沈.A.孙.A., 艾司西酞普兰联合益生菌治疗广泛性焦虑障碍的疗效观察. 浙江临床医学, 2022. 24(7).
	309. 沈志慧, et al., 出血性与缺血性脑卒中发病特征与危险因素的对比分析. 中国医药指南, 2023. 21(23).
	310. 常丽莉, 张丽娜, and 赵雪莲, 焦点解决短程心理疗法对脑出血患者自我感受负担、心理状态及康复效果的影响. 当代护士·学术版, 2023. 30(7).
	311. 曹芳, et al., 红细胞体积分布宽度及平均血小板体积与早产儿脑室内出血预后的关系. 浙江医学, 2023. 45(12).
	312. 柏容华 and 梁敏慈, 用于上呼吸道感染、压力、焦虑、记忆和认知功能障碍和衰老的益生菌.
	313. 安雪瑾, et al., 基于护理质量反馈构建的SDMM护理方案在脑出血患者中的应用. 齐鲁护理杂志, 2023. 29(17).
	314. %A Lea Veijola, A.L.A.M.H.A.T.H.A.S.M.A.M.T.A.J.T.A.A.T.A.S.L.A.A.C.O., Irritable bowel syndrome symptom severity improves equally with probiotic and placebo. 世界胃肠病学杂志：英文版, 2016. 0(48).
	315. %A Jorge Reyes-Esparza, L.R.-F.A.A.S.-O.A.M.C.-N.A.C.A.A.-C.A.D.L.G.-G.A.G.T.A.B.H., Evaluation Regarding the Efficacy and Safety of a Probiotic Mixture in Healthy Volunteers with Evacuation Disorders. 食品与营养科学（英文）, 2012. 3(1).
	316. %A Alfredo Guarino, D.C.A.Q.S.H.A.M.K.A.N.M.A.E.R.A.B.S.A.Y.Y.A.C.J.A.H.H., Probiotics for gastrointestinal disorders: Proposed recommendations for children of the Asia-Pacific region. 世界胃肠病学杂志：英文版, 2017. 0(45).
	317. %A 杨云生, 王.A.赵.A.罗.A.李.A.张.A.潘.A.谭.A.郤.A.黄.A.闫.A.彭.A.邹.A.王., 不同碳水化合物对孤独症患儿肠道菌群体外发酵产生短链脂肪酸的影响. 中国微生态学杂志, 2019. 31(5).
Unable to get the full text	1. Pearson, M.A., Effects of a 12-Week Dairy-based Probiotic Dietary Intervention on Cognitive Outcomes in Older Adults. 2019. URL：HYPERLINK "http://gateway.isiknowledge.com/gateway/Gateway.cgi?GWVersion=2&SrcAuth=ResearchSoft&SrcApp=EndNote&DestLinkType=FullRecord&DestApp=PQDT&KeyUT=67853845"<Go to ISI>://PQDT:67853845
Experimental data, not articles	1. Nct, Dairy Based Probiotic Intervention and Cognitive, Emotional, and Inflammatory Outcomes. https://clinicaltrials.gov/show/NCT04643080, 2020.
	2. Nct, Effect of Lactobacillus Plantarum 299v Supplementation on Major Depression Treatment. https://clinicaltrials.gov/show/NCT02469545, 2015.
	3. Umin, Effect of Probiotic Intake on Improvement of Higher Cerebral Function in Participants with Suspected Mild Cognitive Impairment. https://trialsearch.who.int/Trial2.aspx?TrialID=JPRN-UMIN000037725, 2019.
	4. Nct, The Effect of Probiotic Supplementation on Cognitive and Emotional Functions in Healthy Elderly Subjects. https://clinicaltrials.gov/show/NCT04828421, 2021.
	5. Irct2017061534549N, The effect of probiotic supplementation on cognitive function and inflammatory markers in patients with early and late phases of Alzheimer's disease. https://trialsearch.who.int/Trial2.aspx?TrialID=IRCT2017061534549N1, 2017.
	6. Akbari, E., et al., "Effect of probiotic supplementation on cognitive function and metabolic status in Alzheimer's disease: a randomized, double-blind and controlled trial": expression of concern. Frontiers in aging neuroscience, 2020. 12.
	7. ChiCtr, The effect of probiotics powder on improving memory in the elderly. https://trialsearch.who.int/Trial2.aspx?TrialID=ChiCTR2200062331, 2022.
	8. Sanborn, V.E., The effects of lactobacillus rhamnosus Gg and physical activity on cognitive function in middle-aged to older adults. Dissertation abstracts international: section B: the sciences and engineering, 2023. 84(2‐B).
	9. Ahc, M., Effects of Probiotics on Cognition and Falls Risk in Patients With Cirrhosis. Integrative medicine alert, 2019. 22(11): p. N.PAG‐N.PAG.
	10. Nct, Probiotic Intervention on Gut Microbiota and Cognitive Functioning in Older Adults With a Mild Cognitive Impairment. https://clinicaltrials.gov/show/NCT05859230, 2023.
Negative results	1. Bartos, A., J. Weinerova, and S. Diondet, Effects of human probiotics on memory and psychological and physical measures in community-dwelling older adults with normal and mildly impaired cognition: results of a bi-center, double-blind, randomized, and placebo-controlled clinical trial (CleverAge biota). Frontiers in Aging Neuroscience, 2023. 15.
Inconsistent outcome indicators	1. Bernier, F., et al., Association of Plasma Hemoglobin A1c with Improvement of Cognitive Functions by Probiotic Bifidobacterium breve Supplementation in Healthy Adults with Mild Cognitive Impairment. Journal of Alzheimer's disease, 2021. 81(2): p. 493‐497.
	2. Sakurai, K., et al., Effects of Lactiplantibacillus plantarum OLL2712 on Memory Function in Older Adults with Declining Memory: a Randomized Placebo-Controlled Trial. Nutrients, 2022. 14(20).
	3. Zhang, X., et al., Efficiency of probiotics in elderly patients undergoing orthopedic surgery for postoperative cognitive dysfunction: a study protocol for a multicenter, randomized controlled trial. Trials, 2023. 24(1).
	4. Wang, P., et al., Perioperative probiotic treatment decreased the incidence of postoperative cognitive impairment in elderly patients following non-cardiac surgery: a randomised double-blind and placebo-controlled trial. Clinical nutrition (Edinburgh, Scotland), 2021. 40(1): p. 64‐71.
	5. Hu, L., et al., Perioperative probiotics attenuates postoperative cognitive dysfunction in elderly patients undergoing hip or knee arthroplasty: A randomized, double-blind, and placebo-controlled trial. Frontiers in aging neuroscience, 2022. 14: p. 1037904.
	6. Juan, Z., et al., Probiotic supplement attenuates chemotherapy-related cognitive impairment in patients with breast cancer: a randomised, double-blind, and placebo-controlled trial. European journal of cancer (Oxford, England : 1990), 2022. 161: p. 10‐22.
Animal experiments	1. Shamsipour, S., G. Sharifi, and F. Taghian, An 8-Week Administration of <i>Bifidobacterium bifidum</i> and <i>Lactobacillus plantarum</i> Combined with Exercise Training Alleviates Neurotoxicity of Aβ and Spatial Learning via Acetylcholine in Alzheimer Rat Model. Journal of Molecular Neuroscience, 2021. 71(7): p. 1495-1505.
	2. Zhu, G., et al., Administration of Bifidobacterium breve Improves the Brain Function of Aβ(1-42)-Treated Mice via the Modulation of the Gut Microbiome. Nutrients, 2021. 13(5).
	3. Higarza, S.G., et al., Akkermansia muciniphila and environmental enrichment reverse cognitive impairment associated with high-fat high-cholesterol consumption in rats. Gut Microbes, 2021. 13(1): p. 1-20.
	4. Lee, D.Y., et al., Alleviation of cognitive impairment by gut microbiota lipopolysaccharide production-suppressing Lactobacillus plantarum and Bifidobacterium longum in mice. Food Funct, 2021. 12(21): p. 10750-10763.
	5. Hernandez, A., et al., Angiotensin (1-7) Delivered Orally via Probiotic in Combination With Exercise: Sex-Dependent Influence on Health Span. J Gerontol A Biol Sci Med Sci, 2023. 78(2): p. 223-226.
	6. Nimgampalle, M. and Y. Kuna, Anti-Alzheimer Properties of Probiotic, Lactobacillus plantarum MTCC 1325 in Alzheimer's Disease induced Albino Rats. J Clin Diagn Res, 2017. 11(8): p. Kc01-kc05.
	7. Lee, H.L., et al., Anti-Amnesic Effect of Synbiotic Supplementation Containing Corni fructus and Limosilactobacillus reuteri in DSS-Induced Colitis Mice. Int J Mol Sci, 2022. 24(1).
	8. Cogliati, S., et al., Bacillus Subtilis Delays Neurodegeneration and Behavioral Impairment in the Alzheimer's Disease Model Caenorhabditis Elegans. J Alzheimers Dis, 2020. 73(3): p. 1035-1052.
	9. Deng, S.M., et al., The beneficial effect of synbiotics consumption on Alzheimer's disease mouse model via reducing local and systemic inflammation. IUBMB Life, 2022. 74(8): p. 748-753.
	10. Oh, J.H., T.J. Nam, and Y.H. Choi, Capsosiphon fulvescens Glycoproteins Enhance Probiotics-Induced Cognitive Improvement in Aged Rats. Nutrients, 2020. 12(3).
	11. Ren, M., et al., Centenarian-Sourced Lactobacillus casei Combined with Dietary Fiber Complex Ameliorates Brain and Gut Function in Aged Mice. Nutrients, 2022. 14(2).
	12. Ma, X.Y., et al., Citation: Tight Junction Protein Expression-Inducing Probiotics Alleviate TNBS-Induced Cognitive Impairment with Colitis in Mice. Nutrients, 2022. 14(14).
	13. Wang, Q.J., et al., Concomitant memantine and Lactobacillus plantarum treatment attenuates cognitive impairments in APP/PS1 mice. Aging (Albany NY), 2020. 12(1): p. 628-649.
	14. Bayat, Z., et al., Concurrent high-intensity interval training and probiotic supplementation improve associative memory via increase in insulin sensitivity in ovariectomized rats. BMC Complement Med Ther, 2023. 23(1): p. 262.
	15. Zhang, T., et al., The contribution of probiotics for the double-edge effect of cefazolin on postoperative neurocognitive disorders by rebalancing the gut microbiota. Frontiers in Neuroscience, 2023. 17.
	16. Chunchai, T., et al., Decreased microglial activation through gut-brain axis by prebiotics, probiotics, or synbiotics effectively restored cognitive function in obese-insulin resistant rats. J Neuroinflammation, 2018. 15(1): p. 11.
	17. Chunchai, T., et al., Decreased microglial activation through gut-brain axis by prebiotics, probiotics, or synbiotics effectively restored cognitive function in obese-insulin resistant rats. Journal of Neuroinflammation, 2018. 15.
	18. Dalziel, J.E., et al., A Diet Enriched with <i>Lacticaseibacillus rhamnosus</i> HN001 and Milk Fat Globule Membrane Alters the Gut Microbiota and Decreases Amygdala GABA a Receptor Expression in Stress-Sensitive Rats. International Journal of Molecular Sciences, 2023. 24(13).
	19. Lee, D.Y., et al., DW2009 Elevates the Efficacy of Donepezil against Cognitive Impairment in Mice. Nutrients, 2021. 13(9).
	20. Yang, Y., et al., Early-life high-fat diet-induced obesity programs hippocampal development and cognitive functions via regulation of gut commensal Akkermansia muciniphila. Neuropsychopharmacology, 2019. 44(12): p. 2054-2064.
	21. Cannas, S., et al., Effect of a novel nutraceutical supplement (Relaxigen Pet dog) on the fecal microbiome and stress-related behaviors in dogs: A pilot study. Journal of Veterinary Behavior-Clinical Applications and Research, 2021. 42: p. 37-47.
	22. Sun, J., et al., Effect of Clostridium butyricum against Microglia-Mediated Neuroinflammation in Alzheimer's Disease via Regulating Gut Microbiota and Metabolites Butyrate. Mol Nutr Food Res, 2020. 64(2): p. e1900636.
	23. Chen, D.-F., et al., Effect of electroacupuncture on gut microbiota and serum IL-1beta and IL-18 in rats with vascular dementia based on principle of "curing brain disorders by treating intestines". Zhen ci yan jiu = Acupuncture research, 2022. 47(3): p. 216-23.
	24. Chen, D.F., et al., Effect of electroacupuncture on gut microbiota and serum IL-1β and IL-18 in rats with vascular dementia based on principle of "curing brain disorders by treating intestines". Zhen ci yan jiu = Acupuncture research, 2022. 47(3): p. 216-223.
	25. Ye, T., et al., Effect of Probiotic Fungi against Cognitive Impairment in Mice via Regulation of the Fungal Microbiota-Gut-Brain Axis. J Agric Food Chem, 2022. 70(29): p. 9026-9038.
	26. Pang, S.Q., et al., Effects of Dioscorea polystachya 'yam gruel' on the cognitive function of diabetic rats with focal cerebral ischemia-reperfusion injury via the gut-brain axis. J Integr Neurosci, 2020. 19(2): p. 273-283.
	27. Sahu, B., et al., Effects of Probiotics on Colitis-Induced Exacerbation of Alzheimer's Disease in <i>App<SUP>NL-G-F</SUP></i> Mice. International Journal of Molecular Sciences, 2023. 24(14).
	28. Sahu, B., et al., Effects of Probiotics on Colitis-Induced Exacerbation of Alzheimer's Disease in App(NL-G-F) Mice. Int J Mol Sci, 2023. 24(14).
	29. Mao, L., et al., Elevation of miR-146a Inhibits BTG2/BAX Expression to Ameliorate Postoperative Cognitive Dysfunction Following Probiotics (VSL#3) Treatment. Mol Neurobiol, 2021. 58(7): p. 3457-3470.
	30. Lai, W.D., et al., Fish oil ameliorates neuropsychiatric behaviors and gut dysbiosis by elevating selected microbiota-derived metabolites and tissue tight junctions in rats under chronic sleep deprivation. Food Funct, 2022. 13(5): p. 2662-2680.
	31. Scarpona, S., et al., Gut microbiota modulation enhances amyloid-B uptake by macrophages ofan alzheimer's disease triple transgenic mouse model. Journal of Comparative Pathology, 2017. 156(1): p. 109.
	32. Huguet, G., et al., Hippocampal neurogenesis and Arc expression are enhanced in high-fat fed prepubertal female pigs by a diet including omega-3 fatty acids and Bifidobacterium breve CECT8242. Eur J Nutr, 2023. 62(6): p. 2463-2473.
	33. Go, J., et al., Human gut microbiota Agathobaculum butyriciproducens improves cognitive impairment in LPS-induced and APP/PS1 mouse models of Alzheimer's disease. Nutr Res, 2021. 86: p. 96-108.
	34. Gao, K., et al., Improvements of Age-Related Cognitive Decline in Mice by Lactobacillus helveticus WHH1889, a Novel Strain with Psychobiotic Properties. Nutrients, 2023. 15(17).
	35. Kozlova, E.V., et al., Induction of distinct neuroinflammatory markers and gut dysbiosis by differential pyridostigmine bromide dosing in a chronic mouse model of GWI showing persistent exercise fatigue and cognitive impairment. Life Sci, 2022. 288: p. 120153.
	36. Luo, J., et al., Ingestion of Lactobacillus strain reduces anxiety and improves cognitive function in the hyperammonemia rat. Sci China Life Sci, 2014. 57(3): p. 327-335.
	37. Yu, W., et al., Intestinal Flora Dysbiosis Aggravates Cognitive Dysfunction Associated With Neuroinflammation in Heart Failure. J Card Fail, 2020. 26(10): p. 885-894.
	38. Jena, P.K., et al., Intestinal Microbiota Remodeling Protects Mice from Western Diet-Induced Brain Inflammation and Cognitive Decline. Cells, 2022. 11(3).
	39. Kim, H., et al., Investigation of memory-enhancing effects of Streptococcus thermophilus EG007 in mice and elucidating molecular and metagenomic characteristics using nanopore sequencing. Sci Rep, 2022. 12(1): p. 13274.
	40. Batista, L.L., et al., Kefir metabolites in a fly model for Alzheimer's disease. Sci Rep, 2021. 11(1): p. 11262.
	41. Yun, S.W., et al., Lacticaseibacillus paracasei NK112 mitigates Escherichia coli-induced depression and cognitive impairment in mice by regulating IL-6 expression and gut microbiota. Benef Microbes, 2021. 12(6): p. 541-551.
	42. Ni, Y., et al., Lactobacillus and Bifidobacterium Improves Physiological Function and Cognitive Ability in Aged Mice by the Regulation of Gut Microbiota. Mol Nutr Food Res, 2019. 63(22): p. e1900603.
	43. Lim, E.Y., et al., Lactobacillus intestinalis YT2 restores the gut microbiota and improves menopausal symptoms in ovariectomized rats. Benef Microbes, 2021. 12(5): p. 503-516.
	44. Ji, Y., et al., Lactobacillus paracasei ameliorates cognitive impairment in high-fat induced obese mice via insulin signaling and neuroinflammation pathways. Food Funct, 2021. 12(18): p. 8728-8737.
	45. Huang, S.Y., et al., Lactobacillus paracasei PS23 Delays Progression of Age-Related Cognitive Decline in Senescence Accelerated Mouse Prone 8 (SAMP8) Mice. Nutrients, 2018. 10(7).
	46. Cheng, L.H., et al., Lactobacillus paracasei PS23 improves cognitive deficits via modulating the hippocampal gene expression and the gut microbiota in D-galactose-induced aging mice. Food Funct, 2022. 13(9): p. 5240-5251.
	47. Song, X., et al., Lactobacillus plantarum DP189 prevents cognitive dysfunction in D-galactose/AlCl(3) induced mouse model of Alzheimer's disease via modulating gut microbiota and PI3K/Akt/GSK-3β signaling pathway. Nutr Neurosci, 2022. 25(12): p. 2588-2600.
	48. Zaydi, A.I., et al., Lactobacillus plantarum DR7 improved brain health in aging rats via the serotonin, inflammatory and apoptosis pathways. Benef Microbes, 2020. 11(8): p. 753-766.
	49. Lin, S.W., et al., Lactobacillus plantarum GKM3 Promotes Longevity, Memory Retention, and Reduces Brain Oxidation Stress in SAMP8 Mice. Nutrients, 2021. 13(8).
	50. Lee, C.C., et al., Lactobacillus plantarum TWK10 Attenuates Aging-Associated Muscle Weakness, Bone Loss, and Cognitive Impairment by Modulating the Gut Microbiome in Mice. Front Nutr, 2021. 8: p. 708096.
	51. Wu, Y., et al., Lactobacillus plantarum-derived postbiotics prevent Salmonella-induced neurological dysfunctions by modulating gut-brain axis in mice. Front Nutr, 2022. 9: p. 946096.
	52. Wang, Y., et al., Lactobacillus reuteri in its biofilm state promotes neurodevelopment after experimental necrotizing enterocolitis in rats. Brain Behav Immun Health, 2021. 14.
	53. Ma, X., et al., Lactobacillus rhamnosus and Bifidobacterium longum alleviate colitis and cognitive impairment in mice by regulating IFN-γ to IL-10 and TNF-α to IL-10 expression ratios. Sci Rep, 2021. 11(1): p. 20659.
	54. Corpuz, H.M., et al., Long-Term Diet Supplementation with Lactobacillus paracasei K71 Prevents Age-Related Cognitive Decline in Senescence-Accelerated Mouse Prone 8. Nutrients, 2018. 10(6).
	55. Mohammed, S.K., et al., Modulation of hippocampal TLR4/BDNF signal pathway using probiotics is a step closer towards treating cognitive impairment in NASH model. Physiol Behav, 2020. 214: p. 112762.
	56. Wang, Y., et al., Modulation of the Gut Microbiota and Glycometabolism by a Probiotic to Alleviate Amyloid Accumulation and Cognitive Impairments in AD Rats. Mol Nutr Food Res, 2022. 66(19): p. e2200265.
	57. Cecarini, V., et al., Neuroprotective effects of p62(SQSTM1)-engineered lactic acid bacteria in Alzheimer's disease: a pre-clinical study. Aging (Albany NY), 2020. 12(16): p. 15995-16020.
	58. Ishii, T., et al., Oral Administration of Probiotic Bifidobacterium breve Improves Facilitation of Hippocampal Memory Extinction via Restoration of Aberrant Higher Induction of Neuropsin in an MPTP-Induced Mouse Model of Parkinson's Disease. Biomedicines, 2021. 9(2).
	59. Wang, L.K., et al., Prenatal Isoflurane Exposure Induces Developmental Neurotoxicity in Rats: the Role of Gut Microbiota. Neurotox Res, 2022. 40(2): p. 485-497.
	60. He, X., et al., The preventive effects of probiotic Akkermansia muciniphila on D-galactose/AlCl3 mediated Alzheimer's disease-like rats. Exp Gerontol, 2022. 170: p. 111959.
	61. Stuivenberg, G.A., et al., Probiotic Bifidobacteria Mitigate the Deleterious Effects of para-Cresol in a Drosophila melanogaster Toxicity Model. mSphere, 2022. 7(6): p. e0044622.
	62. Abdelhamid, M., et al., Probiotic Bifidobacterium breve MCC1274 Mitigates Alzheimer's Disease-Related Pathologies in Wild-Type Mice. Nutrients, 2022. 14(12).
	63. Zheng, M., et al., Probiotic Clostridium butyricum ameliorates cognitive impairment in obesity via the microbiota-gut-brain axis. Brain Behav Immun, 2023. 115: p. 565-587.
	64. Yun, S.W., et al., A Probiotic Lactobacillus gasseri Alleviates Escherichia coli-Induced Cognitive Impairment and Depression in Mice by Regulating IL-1β Expression and Gut Microbiota. Nutrients, 2020. 12(11).
	65. Rezaei Asl, Z., G. Sepehri, and M. Salami, Probiotic treatment improves the impaired spatial cognitive performance and restores synaptic plasticity in an animal model of Alzheimer's disease. Behav Brain Res, 2019. 376: p. 112183.
	66. Joho, D., et al., Probiotic treatment with Bifidobacterium animalis subsp. lactis LKM512 + arginine improves cognitive flexibility in middle-aged mice. Brain Commun, 2023. 5(6): p. fcad311.
	67. Yu, W., et al., Probiotics alleviate cognitive dysfunction associated with neuroinflammation in cardiac surgery. American Journal of Translational Research, 2019. 11(12): p. 7614-7626.
	68. Yu, W., et al., Probiotics alleviate cognitive dysfunction associated with neuroinflammation in cardiac surgery. Am J Transl Res, 2019. 11(12): p. 7614-7626.
	69. Tahmasebi, S., et al., Probiotics and Nigella sativa extract supplementation improved behavioral and electrophysiological effects of PTZ-induced chemical kindling in rats. Epilepsy Behav, 2020. 104(Pt A): p. 106897.
	70. Romo-Araiza, A., et al., Probiotics and Prebiotics as a Therapeutic Strategy to Improve Memory in a Model of Middle-Aged Rats. Front Aging Neurosci, 2018. 10: p. 416.
	71. Liu, J., et al., Probiotics Exert Protective Effect against Sepsis-Induced Cognitive Impairment by Reversing Gut Microbiota Abnormalities. J Agric Food Chem, 2020. 68(50): p. 14874-14883.
	72. Yang, X.Q., et al., Probiotics Improve Cognitive Impairment by Decreasing Bacteria-Related Pattern Recognition Receptor-Mediated Inflammation in the Gut-Brain Axis of Mice. J Integr Neurosci, 2023. 22(4): p. 92.
	73. Huang, Z., et al., Probiotics improves abnormal behavior and hippocampal injury in pregnant-stressed offspring rats. Zhong Nan Da Xue Xue Bao Yi Xue Ban, 2022. 47(4): p. 443-452.
	74. Albert, E.J., et al., Probiotics influence spatial learning and metabolism in a gender and genotype-dependent manner. Gastroenterology, 2010. 138(5): p. S51.
	75. Yang, X., et al., Probiotics modulate the microbiota-gut-brain axis and improve memory deficits in aged SAMP8 mice. Acta Pharm Sin B, 2020. 10(3): p. 475-487.
	76. Xie, C. and A.A. Prasad, Probiotics Treatment Improves Hippocampal Dependent Cognition in a Rodent Model of Parkinson's Disease. Microorganisms, 2020. 8(11).
	77. Ou, Z., et al., Protective effects of Akkermansia muciniphila on cognitive deficits and amyloid pathology in a mouse model of Alzheimer's disease. Nutr Diabetes, 2020. 10(1): p. 12.
	78. Murray, E., et al., Pubertal probiotic blocks LPS-induced anxiety and the associated neurochemical and microbial outcomes, in a sex dependent manner. Psychoneuroendocrinology, 2020. 112: p. 104481.
	79. Naomi, R., et al., Remodulation Effect of Elateriospermum tapos Yoghurt on Metabolic Profile of Maternal Obesity Induced Cognitive Dysfunction and Anxiety-like Behavior in Female Offspring-An In Vivo Trial on Sprague Dawley Rats. Foods, 2023. 12(8).
	80. Griffin, S.M., et al., Restorative effects of probiotics on memory impairment in sleep-deprived mice. Nutr Neurosci, 2023. 26(3): p. 254-264.
	81. Wu, X., et al., Role of intestinal flora disturbance in development of POCD in aged mice:the relationship with Treg and Th1/Th2 cells in small intestine. Chinese Journal of Anesthesiology, 2018. 38(11): p. 1318-1321.
	82. Wang, G., et al., Role of intestinal flora disturbance in perioperative neurocognitive disorders in aged mice. Chinese Journal of Anesthesiology, 2019. 39(8): p. 907-910.
	83. Roy Sarkar, S., et al., Saccharomyces boulardii ameliorates gut dysbiosis associated cognitive decline. Physiol Behav, 2021. 236: p. 113411.
	84. Schmidt, T., et al., A six-month prospective, randomised, double-blinded, placebo-controlled, crossover, dietary trial design to investigate the potential of psychobiotics on seizure semiology and comorbidities in canine epilepsy: study protocol. BMC Veterinary Research, 2023. 19(1).
	85. Verbeek, E., J. Dicksved, and L. Keeling, Supplementation of <i>Lactobacillus</i> early in life alters attention bias to threat in piglets. Scientific Reports, 2021. 11(1).
	86. Lee, H.J., et al., Suppression of gut dysbiosis by Bifidobacterium longum alleviates cognitive decline in 5XFAD transgenic and aged mice. Sci Rep, 2019. 9(1): p. 11814.
	87. Jacan, A., et al., Synergistic and antagonistic interactions between antibiotics and synbiotics in modifying the murine fecal microbiome. European Journal of Nutrition, 2020. 59(5): p. 1831-1844.
	88. Kobayashi, Y., et al., Therapeutic potential of Bifidobacterium breve strain A1 for preventing cognitive impairment in Alzheimer's disease. Sci Rep, 2017. 7(1): p. 13510.
	89. Luo, X.X., et al., Whole brain radiotherapy induces cognitive dysfunction in mice: key role of gut microbiota. Psychopharmacology (Berl), 2020. 237(7): p. 2089-2101.
	90. Feng, L.J.A.W.T.A.L.S.A.H.X.A.L.W.A.J., Ingestion of Lactobacillus strain reduces anxiety and improves cognitive function in the hyperammonemia rat. 中国科学：生命科学英文版, 2014(3).
	91. Du, X.Y.A.D.Y.A.L.X.A.H.L.A.J., Probiotics modulate the microbiota-gut-brain axis and improve memory deficits in aged SAMP8 mice. 药学学报：英文版, 2020. 0(3).
	92. 周敏, 乳酸杆菌对重型颅脑损伤大鼠胃肠动力障碍的影响. 2010, 第三军医大学.
	93. 袁小林, et al., 右美托咪定在脑出血大鼠模型中的神经保护作用及可能机制. 解剖科学进展, 2023. 29(2).
	94. 袁杰力, 关.A.尚.A.张.A.唐.A.郭.A.郭.A., 益生菌干预对肥胖孕鼠子代菌群及脂代谢的影响. 中国微生态学杂志, 2016. 28(8).
	95. 杨丽杰, 王.A.刘.A., 益生菌对抗生素性肠道菌群失衡的调节作用. 中国乳品工业, 2010. 38(11).
	96. 杨丽杰, 王.A., 使用FISH-FC测定益生菌对小鼠肠道菌群失衡的调节作用. 食品科学, 2011. 32(15).
	97. 王凤姣, 王.A.石.A.贡.A., “脑-肠轴”学说研究益生菌联合肠内营养对脑梗死大鼠免疫及认知功能的影响. 中国老年学杂志, 2020. 40(15).
	98. 王春喜, et al., 黄芩素抑制Toll样受体4/核因子-B炎症通路改善小鼠脑出血后脑损伤的作用及机制研究. 现代实用医学, 2023. 35(7).
	99. 孙莹杰, 李.A.李.A.屈.A.刁.A., 益生菌对体外循环老年大鼠围手术期认知功能的影响. 国际麻醉学与复苏杂志, 2021. 42(5).
	100. 史延昊, et al., 益生菌对高脂饮食诱导的遗忘型轻度认知障碍大鼠记忆力和肠道菌群的影响. 现代中西医结合杂志, 2023. 32(4): p. 477-482.
	101. 屈丽虹, 李.A.李.A.庄.A.闫.A.刘.A., 益生菌对脂多糖诱发大鼠脑内神经炎症及认知功能障碍保护作用的实验研究. 陕西医学杂志, 2021. 50(7).
	102. 彭坚, 高.A.杨.A.施.A.夏.A., 饮食添加益生元菊粉改善烧伤大鼠肠道菌群紊乱和骨骼肌分解代谢. 华中科技大学学报：医学版, 2023. 52(1).
	103. 木艳玲, et al., 丹酚酸B对小鼠脑出血的神经保护作用研究. 神经损伤与功能重建, 2023. 18(8).
	104. 马学淼, et al., 针刺对急性颅内出血大鼠的神经功能及损伤的影响. 中国医药导报, 2023. 20(17).
	105. 柳晓蕊, et al., 毛蕊异黄酮对脑出血后继发急性炎症损伤的改善作用及机制. 中国药房, 2023. 34(16).
	106. 刘庆, 魔芋低聚甘露糖对5xFAD小鼠认知功能障碍的改善作用及机制研究. 2021.
	107. 刘惠双, 黄.A.李.A.白.A., 益生菌改善高脂高糖饲养诱导的肥胖小鼠脂代谢紊乱. 基础医学与临床, 2021. 41(9).
	108. 廖玉慧, et al., 槲皮素通过抑制氧化应激反应改善脑出血小鼠神经功能. 神经解剖学杂志, 2023. 39(3).
	109. 李正民, et al., 益生菌对脂多糖诱发大鼠脑内神经炎症及认知功能障碍保护作用的实验研究. 陕西医学杂志, 2021. 50(07): p. 771-775.
	110. 李正民, et al., 益生菌对脂多糖诱发大鼠脑内神经炎症及认知功能障碍保护作用的实验研究. 陕西医学杂志, 2021. 50(7): p. 771-775.
	111. 李溪, 基于犬尿氨酸代谢通路研究益生菌改善体外循环致大鼠认知功能障碍的机制. 2020.
	112. 李龙, et al., 益生菌对体外循环老年大鼠围手术期认知功能的影响. 国际麻醉学与复苏杂志, 2021. 42(5): p. 454-458.
	113. 蒋旭亮, 肠脑轴在老年小鼠麻醉/手术后学习和记忆能力损伤中的作用和机制研究. 2019.
	114. 蒋守芳, 吴.A.尹.A.曹.A.康.A.宋.A.卞.A.佟.A.李.A., 大气细颗粒物暴露对成年雄性小鼠认知功能及肠道菌群组成的影响. 卫生研究, 2021. 50(5).
	115. 姜燕强, et al., 穿心莲内酯通过Nrf2/HO-1通路对脑出血大鼠血-脑脊液屏障的保护作用. 医学研究杂志, 2023. 52(7).
	116. 黄菊芳, 黄.A.张.A.廖.A.陈.A.郑.A.蔡.A., 益生菌改善孕期应激子代大鼠异常行为和海马损伤. 中南大学学报：医学版, 2022. 47(4).
	117. 高玉广, et al., 急性脑出血模型大鼠脑组织中差异表达基因测序的验证及功能分析. 中国组织工程研究, 2024. 28(20).
	118. 甘霖, et al., 大鼠脑出血后NF-κB诱导LCN2激活NLRP3炎症小体的研究. 中风与神经疾病杂志, 2023. 40(6).
	119. 冯登峰, 魏民, and 张恒柱, 沉默转录激活因子4抑制脑出血后神经元坏死性凋亡的体外实验. 中国组织工程研究, 2024. 28(13).
	120. 翟双庆, 史.A.张.A.黄.A.刘.A.王.A.佟.A.王.A., 益生菌对高脂饮食诱导的遗忘型轻度认知障碍大鼠记忆力和肠道菌群的影响. 现代中西医结合杂志, 2023. 32(4).
Literature included in the analysis	1. Xiao, J., et al., Probiotic Bifidobacterium breve in Improving Cognitive Functions of Older Adults with Suspected Mild Cognitive Impairment: a Randomized, Double-Blind, Placebo-Controlled Trial. Journal of Alzheimer's disease, 2020. 77(1): p. 139‐147.
	2. Kobayashi, Y., et al., Effects of Bifidobacterium breve A1 on the cognitive function of older adults with memory complaints: a randomised, double-blind, placebo-controlled trial. Beneficial microbes, 2019. 10(5): p. 511‐520.
	3. Fei, Y., et al., Probiotic intervention benefits multiple neural behaviors in older adults with mild cognitive impairment. Geriatric nursing (New York, N.Y.), 2023. 51: p. 167‐175.
	4. Asaoka, D., et al., Effect of Probiotic Bifidobacterium breve in Improving Cognitive Function and Preventing Brain Atrophy in Older Patients with Suspected Mild Cognitive Impairment: results of a 24-Week Randomized, Double-Blind, Placebo-Controlled Trial. Journal of Alzheimer's disease, 2022. 88(1): p. 75‐95.
	5. Akbari, E., et al., Effect of probiotic supplementation on cognitive function and metabolic status in Alzheimer's disease: a randomized, double-blind and controlled trial. Frontiers in aging neuroscience, 2016. 8(NOV).
	6. 吴小梅, 吴.A.郑.A.张.A.李.A., 低频重复经颅磁刺激联合益生菌对脑卒中后抑郁患者认知和运动功能及肠道菌群的影响. 中国微生态学杂志, 2020. 32(10).
	7. 王晶, et al., 益生菌制剂联合盐酸多奈哌齐治疗轻、中度阿尔茨海默病的研究. 神经损伤与功能重建, 2022. 17(7): p. 378-383.
	8. 李先强, 王.A., 四磨汤联合肠道微生态制剂对阿尔茨海默病患者认知功能的影响. 河南中医, 2015. 35(8).
	9. 何鲜艳, et al., 益生菌制剂联合多奈哌齐对中重度阿尔茨海默病患者临床疗效及炎症因子的影响. 全科医学临床与教育, 2022. 20(12): p. 1080-1084.
	10. 郝伟平, 马.A.赵.A.范.A.王.A.王.A.蒋.A.王.A., 肠道益生菌联合加兰他敏片对阿尔茨海默病患者认知功能及治疗安全性的影响研究. 中国药物与临床, 2021. 21(14).
